# Supplementary material for: Avian Surveys in the Korean Inner Border Area, Gimpo, Republic of Korea
Source: Biodivers Data J. 2020 Nov 6;8:e56219. doi: 10.3897/BDJ.8.e56219 (PMC7666062; doi:10.3897/BDJ.8.e56219)
Supplement: Supplementary material 1 — Avian Survey result [file bdj-08-e56219-s001.csv]

basisOfRecord	occurrenceID	recordedBy	eventDate	eventTime	eventRemarks	continent	countryCode	country	locality	locationRemarks	decimalLatitude	decimalLongitude	geodeticDatum	coordinateUncertaintyInMeters	class	vernacularName	scientificName	individualCount	identificationReferences	licence
HumanObservation	GIMPO-YUDO-001	Nial Moores | Choi Hyun-Ah | Felix Glenk	2018-11-27	10:30-0800/17:00-0800	Sunny	Asia	KR	Republic of Korea	Gimpo	Civilian Controlled Zone and the Demilitarized Zone included Yu islet Wolgot-Myeon	37.771077	126.536081	WGS84	5000	Aves	Swan Goose	Anser cygnoides	1010	Lee, W.S., Koo, T.H. and Park, J.Y. (2014). A Field Guide to The Birds of Korea. LG Evergreen Foundation (2nd edition).	https://creativecommons.org/publicdomain/zero/1.0/legalcode
HumanObservation	GIMPO-YUDO-002	Nial Moores | Choi Hyun-Ah | Felix Glenk	2018-11-27	10:30-0800/17:00-0800	Sunny	Asia	KR	Republic of Korea	Gimpo	Civilian Controlled Zone and the Demilitarized Zone included Yu islet Wolgot-Myeon	37.771077	126.536081	WGS84	5000	Aves	Taiga Bean Goose	Anser fabalis	110	Lee, W.S., Koo, T.H. and Park, J.Y. (2014). A Field Guide to The Birds of Korea. LG Evergreen Foundation (2nd edition).	https://creativecommons.org/publicdomain/zero/1.0/legalcode
HumanObservation	GIMPO-YUDO-003	Nial Moores | Choi Hyun-Ah | Felix Glenk	2018-11-27	10:30-0800/17:00-0800	Sunny	Asia	KR	Republic of Korea	Gimpo	Civilian Controlled Zone and the Demilitarized Zone included Yu islet Wolgot-Myeon	37.771077	126.536081	WGS84	5000	Aves	Tundra Bean Goose	Anser serrirostris	2850	Lee, W.S., Koo, T.H. and Park, J.Y. (2014). A Field Guide to The Birds of Korea. LG Evergreen Foundation (2nd edition).	https://creativecommons.org/publicdomain/zero/1.0/legalcode
HumanObservation	GIMPO-YUDO-004	Nial Moores | Choi Hyun-Ah | Felix Glenk	2018-11-27	10:30-0800/17:00-0800	Sunny	Asia	KR	Republic of Korea	Gimpo	Civilian Controlled Zone and the Demilitarized Zone included Yu islet Wolgot-Myeon	37.771077	126.536081	WGS84	5000	Aves	Greater White-fronted Goose	Anser albifrons	3250	Lee, W.S., Koo, T.H. and Park, J.Y. (2014). A Field Guide to The Birds of Korea. LG Evergreen Foundation (2nd edition).	https://creativecommons.org/publicdomain/zero/1.0/legalcode
HumanObservation	GIMPO-YUDO-005	Nial Moores | Choi Hyun-Ah | Felix Glenk	2018-11-27	10:30-0800/17:00-0800	Sunny	Asia	KR	Republic of Korea	Gimpo	Civilian Controlled Zone and the Demilitarized Zone included Yu islet Wolgot-Myeon	37.771077	126.536081	WGS84	5000	Aves	Lesser White-fronted Goose	Anser erythropus	1	Lee, W.S., Koo, T.H. and Park, J.Y. (2014). A Field Guide to The Birds of Korea. LG Evergreen Foundation (2nd edition).	https://creativecommons.org/publicdomain/zero/1.0/legalcode
HumanObservation	GIMPO-YUDO-006	Nial Moores | Choi Hyun-Ah | Felix Glenk	2018-11-27	10:30-0800/17:00-0800	Sunny	Asia	KR	Republic of Korea	Gimpo	Civilian Controlled Zone and the Demilitarized Zone included Yu islet Wolgot-Myeon	37.771077	126.536081	WGS84	5000	Aves	Whooper Swan	Cygnus cygnus	2	Lee, W.S., Koo, T.H. and Park, J.Y. (2014). A Field Guide to The Birds of Korea. LG Evergreen Foundation (2nd edition).	https://creativecommons.org/publicdomain/zero/1.0/legalcode
HumanObservation	GIMPO-YUDO-007	Nial Moores | Choi Hyun-Ah | Felix Glenk	2018-11-27	10:30-0800/17:00-0800	Sunny	Asia	KR	Republic of Korea	Gimpo	Civilian Controlled Zone and the Demilitarized Zone included Yu islet Wolgot-Myeon	37.771077	126.536081	WGS84	5000	Aves	Eastern Spot-billed Duck	Anas zonorhyncha	520	Lee, W.S., Koo, T.H. and Park, J.Y. (2014). A Field Guide to The Birds of Korea. LG Evergreen Foundation (2nd edition).	https://creativecommons.org/publicdomain/zero/1.0/legalcode
HumanObservation	GIMPO-YUDO-008	Nial Moores | Choi Hyun-Ah | Felix Glenk	2018-11-27	10:30-0800/17:00-0800	Sunny	Asia	KR	Republic of Korea	Gimpo	Civilian Controlled Zone and the Demilitarized Zone included Yu islet Wolgot-Myeon	37.771077	126.536081	WGS84	5000	Aves	Mallard	Anas platyrhynchos	10	Lee, W.S., Koo, T.H. and Park, J.Y. (2014). A Field Guide to The Birds of Korea. LG Evergreen Foundation (2nd edition).	https://creativecommons.org/publicdomain/zero/1.0/legalcode
HumanObservation	GIMPO-YUDO-009	Nial Moores | Choi Hyun-Ah | Felix Glenk	2018-11-27	10:30-0800/17:00-0800	Sunny	Asia	KR	Republic of Korea	Gimpo	Civilian Controlled Zone and the Demilitarized Zone included Yu islet Wolgot-Myeon	37.771077	126.536081	WGS84	5000	Aves	Eurasian Teal	Anas crecca	3	Lee, W.S., Koo, T.H. and Park, J.Y. (2014). A Field Guide to The Birds of Korea. LG Evergreen Foundation (2nd edition).	https://creativecommons.org/publicdomain/zero/1.0/legalcode
HumanObservation	GIMPO-YUDO-010	Nial Moores | Choi Hyun-Ah | Felix Glenk	2018-11-27	10:30-0800/17:00-0800	Sunny	Asia	KR	Republic of Korea	Gimpo	Civilian Controlled Zone and the Demilitarized Zone included Yu islet Wolgot-Myeon	37.771077	126.536081	WGS84	5000	Aves	Common Pheasant	Phasianus colchicus	5	Lee, W.S., Koo, T.H. and Park, J.Y. (2014). A Field Guide to The Birds of Korea. LG Evergreen Foundation (2nd edition).	https://creativecommons.org/publicdomain/zero/1.0/legalcode
HumanObservation	GIMPO-YUDO-011	Nial Moores | Choi Hyun-Ah | Felix Glenk	2018-11-27	10:30-0800/17:00-0800	Sunny	Asia	KR	Republic of Korea	Gimpo	Civilian Controlled Zone and the Demilitarized Zone included Yu islet Wolgot-Myeon	37.771077	126.536081	WGS84	5000	Aves	Little Grebe	Tachybaptus ruficollis	6	Lee, W.S., Koo, T.H. and Park, J.Y. (2014). A Field Guide to The Birds of Korea. LG Evergreen Foundation (2nd edition).	https://creativecommons.org/publicdomain/zero/1.0/legalcode
HumanObservation	GIMPO-YUDO-012	Nial Moores | Choi Hyun-Ah | Felix Glenk	2018-11-27	10:30-0800/17:00-0800	Sunny	Asia	KR	Republic of Korea	Gimpo	Civilian Controlled Zone and the Demilitarized Zone included Yu islet Wolgot-Myeon	37.771077	126.536081	WGS84	5000	Aves	Eurasian Spoonbill	Platalea leucorodia	7	Lee, W.S., Koo, T.H. and Park, J.Y. (2014). A Field Guide to The Birds of Korea. LG Evergreen Foundation (2nd edition).	https://creativecommons.org/publicdomain/zero/1.0/legalcode
HumanObservation	GIMPO-YUDO-013	Nial Moores | Choi Hyun-Ah | Felix Glenk	2018-11-27	10:30-0800/17:00-0800	Sunny	Asia	KR	Republic of Korea	Gimpo	Civilian Controlled Zone and the Demilitarized Zone included Yu islet Wolgot-Myeon	37.771077	126.536081	WGS84	5000	Aves	Grey Heron	Ardea cinerea	8	Lee, W.S., Koo, T.H. and Park, J.Y. (2014). A Field Guide to The Birds of Korea. LG Evergreen Foundation (2nd edition).	https://creativecommons.org/publicdomain/zero/1.0/legalcode
HumanObservation	GIMPO-YUDO-014	Nial Moores | Choi Hyun-Ah | Felix Glenk	2018-11-27	10:30-0800/17:00-0800	Sunny	Asia	KR	Republic of Korea	Gimpo	Civilian Controlled Zone and the Demilitarized Zone included Yu islet Wolgot-Myeon	37.771077	126.536081	WGS84	5000	Aves	Great Egret	Ardea alba	6	Lee, W.S., Koo, T.H. and Park, J.Y. (2014). A Field Guide to The Birds of Korea. LG Evergreen Foundation (2nd edition).	https://creativecommons.org/publicdomain/zero/1.0/legalcode
HumanObservation	GIMPO-YUDO-015	Nial Moores | Choi Hyun-Ah | Felix Glenk	2018-11-27	10:30-0800/17:00-0800	Sunny	Asia	KR	Republic of Korea	Gimpo	Civilian Controlled Zone and the Demilitarized Zone included Yu islet Wolgot-Myeon	37.771077	126.536081	WGS84	5000	Aves	Northern Goshawk	Accipiter gentilis	1	Lee, W.S., Koo, T.H. and Park, J.Y. (2014). A Field Guide to The Birds of Korea. LG Evergreen Foundation (2nd edition).	https://creativecommons.org/publicdomain/zero/1.0/legalcode
HumanObservation	GIMPO-YUDO-016	Nial Moores | Choi Hyun-Ah | Felix Glenk	2018-11-27	10:30-0800/17:00-0800	Sunny	Asia	KR	Republic of Korea	Gimpo	Civilian Controlled Zone and the Demilitarized Zone included Yu islet Wolgot-Myeon	37.771077	126.536081	WGS84	5000	Aves	Hen Harrier	Circus cyaneus	1	Lee, W.S., Koo, T.H. and Park, J.Y. (2014). A Field Guide to The Birds of Korea. LG Evergreen Foundation (2nd edition).	https://creativecommons.org/publicdomain/zero/1.0/legalcode
HumanObservation	GIMPO-YUDO-017	Nial Moores | Choi Hyun-Ah | Felix Glenk	2018-11-27	10:30-0800/17:00-0800	Sunny	Asia	KR	Republic of Korea	Gimpo	Civilian Controlled Zone and the Demilitarized Zone included Yu islet Wolgot-Myeon	37.771077	126.536081	WGS84	5000	Aves	White-tailed Eagle	Haliaeetus albicilla	3	Lee, W.S., Koo, T.H. and Park, J.Y. (2014). A Field Guide to The Birds of Korea. LG Evergreen Foundation (2nd edition).	https://creativecommons.org/publicdomain/zero/1.0/legalcode
HumanObservation	GIMPO-YUDO-018	Nial Moores | Choi Hyun-Ah | Felix Glenk	2018-11-27	10:30-0800/17:00-0800	Sunny	Asia	KR	Republic of Korea	Gimpo	Civilian Controlled Zone and the Demilitarized Zone included Yu islet Wolgot-Myeon	37.771077	126.536081	WGS84	5000	Aves	Eastern Buzzard	Buteo japonicus	2	Lee, W.S., Koo, T.H. and Park, J.Y. (2014). A Field Guide to The Birds of Korea. LG Evergreen Foundation (2nd edition).	https://creativecommons.org/publicdomain/zero/1.0/legalcode
HumanObservation	GIMPO-YUDO-019	Nial Moores | Choi Hyun-Ah | Felix Glenk	2018-11-27	10:30-0800/17:00-0800	Sunny	Asia	KR	Republic of Korea	Gimpo	Civilian Controlled Zone and the Demilitarized Zone included Yu islet Wolgot-Myeon	37.771077	126.536081	WGS84	5000	Aves	Green Sandpiper	Tringa ochropus	1	Lee, W.S., Koo, T.H. and Park, J.Y. (2014). A Field Guide to The Birds of Korea. LG Evergreen Foundation (2nd edition).	https://creativecommons.org/publicdomain/zero/1.0/legalcode
HumanObservation	GIMPO-YUDO-020	Nial Moores | Choi Hyun-Ah | Felix Glenk	2018-11-27	10:30-0800/17:00-0800	Sunny	Asia	KR	Republic of Korea	Gimpo	Civilian Controlled Zone and the Demilitarized Zone included Yu islet Wolgot-Myeon	37.771077	126.536081	WGS84	5000	Aves	Mongolian Gull	Larus mongolicus	2	Lee, W.S., Koo, T.H. and Park, J.Y. (2014). A Field Guide to The Birds of Korea. LG Evergreen Foundation (2nd edition).	https://creativecommons.org/publicdomain/zero/1.0/legalcode
HumanObservation	GIMPO-YUDO-021	Nial Moores | Choi Hyun-Ah | Felix Glenk	2018-11-27	10:30-0800/17:00-0800	Sunny	Asia	KR	Republic of Korea	Gimpo	Civilian Controlled Zone and the Demilitarized Zone included Yu islet Wolgot-Myeon	37.771077	126.536081	WGS84	5000	Aves	Oriental Turtle Dove	Streptopelia orientalis	10	Lee, W.S., Koo, T.H. and Park, J.Y. (2014). A Field Guide to The Birds of Korea. LG Evergreen Foundation (2nd edition).	https://creativecommons.org/publicdomain/zero/1.0/legalcode
HumanObservation	GIMPO-YUDO-022	Nial Moores | Choi Hyun-Ah | Felix Glenk	2018-11-27	10:30-0800/17:00-0800	Sunny	Asia	KR	Republic of Korea	Gimpo	Civilian Controlled Zone and the Demilitarized Zone included Yu islet Wolgot-Myeon	37.771077	126.536081	WGS84	5000	Aves	Common Kingfisher	Alcedo atthis	1	Lee, W.S., Koo, T.H. and Park, J.Y. (2014). A Field Guide to The Birds of Korea. LG Evergreen Foundation (2nd edition).	https://creativecommons.org/publicdomain/zero/1.0/legalcode
HumanObservation	GIMPO-YUDO-023	Nial Moores | Choi Hyun-Ah | Felix Glenk	2018-11-27	10:30-0800/17:00-0800	Sunny	Asia	KR	Republic of Korea	Gimpo	Civilian Controlled Zone and the Demilitarized Zone included Yu islet Wolgot-Myeon	37.771077	126.536081	WGS84	5000	Aves	Japanese Pygmy Woodpecker	Dendrocopos kizuki	1	Lee, W.S., Koo, T.H. and Park, J.Y. (2014). A Field Guide to The Birds of Korea. LG Evergreen Foundation (2nd edition).	https://creativecommons.org/publicdomain/zero/1.0/legalcode
HumanObservation	GIMPO-YUDO-024	Nial Moores | Choi Hyun-Ah | Felix Glenk	2018-11-27	10:30-0800/17:00-0800	Sunny	Asia	KR	Republic of Korea	Gimpo	Civilian Controlled Zone and the Demilitarized Zone included Yu islet Wolgot-Myeon	37.771077	126.536081	WGS84	5000	Aves	Common Kestrel	Falco tinnunculus	2	Lee, W.S., Koo, T.H. and Park, J.Y. (2014). A Field Guide to The Birds of Korea. LG Evergreen Foundation (2nd edition).	https://creativecommons.org/publicdomain/zero/1.0/legalcode
HumanObservation	GIMPO-YUDO-025	Nial Moores | Choi Hyun-Ah | Felix Glenk	2018-11-27	10:30-0800/17:00-0800	Sunny	Asia	KR	Republic of Korea	Gimpo	Civilian Controlled Zone and the Demilitarized Zone included Yu islet Wolgot-Myeon	37.771077	126.536081	WGS84	5000	Aves	Chinese Grey Shrike	Lanius sphenocercus	1	Lee, W.S., Koo, T.H. and Park, J.Y. (2014). A Field Guide to The Birds of Korea. LG Evergreen Foundation (2nd edition).	https://creativecommons.org/publicdomain/zero/1.0/legalcode
HumanObservation	GIMPO-YUDO-026	Nial Moores | Choi Hyun-Ah | Felix Glenk	2018-11-27	10:30-0800/17:00-0800	Sunny	Asia	KR	Republic of Korea	Gimpo	Civilian Controlled Zone and the Demilitarized Zone included Yu islet Wolgot-Myeon	37.771077	126.536081	WGS84	5000	Aves	Azure-winged Magpie	Cyanopica cyana	10	Lee, W.S., Koo, T.H. and Park, J.Y. (2014). A Field Guide to The Birds of Korea. LG Evergreen Foundation (2nd edition).	https://creativecommons.org/publicdomain/zero/1.0/legalcode
HumanObservation	GIMPO-YUDO-027	Nial Moores | Choi Hyun-Ah | Felix Glenk	2018-11-27	10:30-0800/17:00-0800	Sunny	Asia	KR	Republic of Korea	Gimpo	Civilian Controlled Zone and the Demilitarized Zone included Yu islet Wolgot-Myeon	37.771077	126.536081	WGS84	5000	Aves	Oriental Magpie	Pica pica	30	Lee, W.S., Koo, T.H. and Park, J.Y. (2014). A Field Guide to The Birds of Korea. LG Evergreen Foundation (2nd edition).	https://creativecommons.org/publicdomain/zero/1.0/legalcode
HumanObservation	GIMPO-YUDO-028	Nial Moores | Choi Hyun-Ah | Felix Glenk	2018-11-27	10:30-0800/17:00-0800	Sunny	Asia	KR	Republic of Korea	Gimpo	Civilian Controlled Zone and the Demilitarized Zone included Yu islet Wolgot-Myeon	37.771077	126.536081	WGS84	5000	Aves	Large-billed Crow	Corvus macrorhynchos	10	Lee, W.S., Koo, T.H. and Park, J.Y. (2014). A Field Guide to The Birds of Korea. LG Evergreen Foundation (2nd edition).	https://creativecommons.org/publicdomain/zero/1.0/legalcode
HumanObservation	GIMPO-YUDO-029	Nial Moores | Choi Hyun-Ah | Felix Glenk	2018-11-27	10:30-0800/17:00-0800	Sunny	Asia	KR	Republic of Korea	Gimpo	Civilian Controlled Zone and the Demilitarized Zone included Yu islet Wolgot-Myeon	37.771077	126.536081	WGS84	5000	Aves	Varied Tit	Poecile varius	5	Lee, W.S., Koo, T.H. and Park, J.Y. (2014). A Field Guide to The Birds of Korea. LG Evergreen Foundation (2nd edition).	https://creativecommons.org/publicdomain/zero/1.0/legalcode
HumanObservation	GIMPO-YUDO-030	Nial Moores | Choi Hyun-Ah | Felix Glenk	2018-11-27	10:30-0800/17:00-0800	Sunny	Asia	KR	Republic of Korea	Gimpo	Civilian Controlled Zone and the Demilitarized Zone included Yu islet Wolgot-Myeon	37.771077	126.536081	WGS84	5000	Aves	Marsh Tit	Parus palustris	1	Lee, W.S., Koo, T.H. and Park, J.Y. (2014). A Field Guide to The Birds of Korea. LG Evergreen Foundation (2nd edition).	https://creativecommons.org/publicdomain/zero/1.0/legalcode
HumanObservation	GIMPO-YUDO-031	Nial Moores | Choi Hyun-Ah | Felix Glenk	2018-11-27	10:30-0800/17:00-0800	Sunny	Asia	KR	Republic of Korea	Gimpo	Civilian Controlled Zone and the Demilitarized Zone included Yu islet Wolgot-Myeon	37.771077	126.536081	WGS84	5000	Aves	Eastern Great Tit	Parus major	40	Lee, W.S., Koo, T.H. and Park, J.Y. (2014). A Field Guide to The Birds of Korea. LG Evergreen Foundation (2nd edition).	https://creativecommons.org/publicdomain/zero/1.0/legalcode
HumanObservation	GIMPO-YUDO-032	Nial Moores | Choi Hyun-Ah | Felix Glenk	2018-11-27	10:30-0800/17:00-0800	Sunny	Asia	KR	Republic of Korea	Gimpo	Civilian Controlled Zone and the Demilitarized Zone included Yu islet Wolgot-Myeon	37.771077	126.536081	WGS84	5000	Aves	Chinese Penduline Tit	Remiz consobrinus	3	Lee, W.S., Koo, T.H. and Park, J.Y. (2014). A Field Guide to The Birds of Korea. LG Evergreen Foundation (2nd edition).	https://creativecommons.org/publicdomain/zero/1.0/legalcode
HumanObservation	GIMPO-YUDO-033	Nial Moores | Choi Hyun-Ah | Felix Glenk	2018-11-27	10:30-0800/17:00-0800	Sunny	Asia	KR	Republic of Korea	Gimpo	Civilian Controlled Zone and the Demilitarized Zone included Yu islet Wolgot-Myeon	37.771077	126.536081	WGS84	5000	Aves	Far Eastern Lark	Alauda japonica	65	Lee, W.S., Koo, T.H. and Park, J.Y. (2014). A Field Guide to The Birds of Korea. LG Evergreen Foundation (2nd edition).	https://creativecommons.org/publicdomain/zero/1.0/legalcode
HumanObservation	GIMPO-YUDO-034	Nial Moores | Choi Hyun-Ah | Felix Glenk	2018-11-27	10:30-0800/17:00-0800	Sunny	Asia	KR	Republic of Korea	Gimpo	Civilian Controlled Zone and the Demilitarized Zone included Yu islet Wolgot-Myeon	37.771077	126.536081	WGS84	5000	Aves	Brown-eared Bulbul	Hypsipetes amaurotis	20	Lee, W.S., Koo, T.H. and Park, J.Y. (2014). A Field Guide to The Birds of Korea. LG Evergreen Foundation (2nd edition).	https://creativecommons.org/publicdomain/zero/1.0/legalcode
HumanObservation	GIMPO-YUDO-035	Nial Moores | Choi Hyun-Ah | Felix Glenk	2018-11-27	10:30-0800/17:00-0800	Sunny	Asia	KR	Republic of Korea	Gimpo	Civilian Controlled Zone and the Demilitarized Zone included Yu islet Wolgot-Myeon	37.771077	126.536081	WGS84	5000	Aves	Long-tailed Tit	Aegitalos caudatus	10	Lee, W.S., Koo, T.H. and Park, J.Y. (2014). A Field Guide to The Birds of Korea. LG Evergreen Foundation (2nd edition).	https://creativecommons.org/publicdomain/zero/1.0/legalcode
HumanObservation	GIMPO-YUDO-036	Nial Moores | Choi Hyun-Ah | Felix Glenk	2018-11-27	10:30-0800/17:00-0800	Sunny	Asia	KR	Republic of Korea	Gimpo	Civilian Controlled Zone and the Demilitarized Zone included Yu islet Wolgot-Myeon	37.771077	126.536081	WGS84	5000	Aves	Vinous-throated Parrotbill	Paradoxornis webbianus	80	Lee, W.S., Koo, T.H. and Park, J.Y. (2014). A Field Guide to The Birds of Korea. LG Evergreen Foundation (2nd edition).	https://creativecommons.org/publicdomain/zero/1.0/legalcode
HumanObservation	GIMPO-YUDO-037	Nial Moores | Choi Hyun-Ah | Felix Glenk	2018-11-27	10:30-0800/17:00-0800	Sunny	Asia	KR	Republic of Korea	Gimpo	Civilian Controlled Zone and the Demilitarized Zone included Yu islet Wolgot-Myeon	37.771077	126.536081	WGS84	5000	Aves	Goldcrest	Regulus regulus	5	Lee, W.S., Koo, T.H. and Park, J.Y. (2014). A Field Guide to The Birds of Korea. LG Evergreen Foundation (2nd edition).	https://creativecommons.org/publicdomain/zero/1.0/legalcode
HumanObservation	GIMPO-YUDO-038	Nial Moores | Choi Hyun-Ah | Felix Glenk	2018-11-27	10:30-0800/17:00-0800	Sunny	Asia	KR	Republic of Korea	Gimpo	Civilian Controlled Zone and the Demilitarized Zone included Yu islet Wolgot-Myeon	37.771077	126.536081	WGS84	5000	Aves	Eurasian Wren	Troglodytes troglodytes	1	Lee, W.S., Koo, T.H. and Park, J.Y. (2014). A Field Guide to The Birds of Korea. LG Evergreen Foundation (2nd edition).	https://creativecommons.org/publicdomain/zero/1.0/legalcode
HumanObservation	GIMPO-YUDO-039	Nial Moores | Choi Hyun-Ah | Felix Glenk	2018-11-27	10:30-0800/17:00-0800	Sunny	Asia	KR	Republic of Korea	Gimpo	Civilian Controlled Zone and the Demilitarized Zone included Yu islet Wolgot-Myeon	37.771077	126.536081	WGS84	5000	Aves	Daurian Redstart	Phoenicurus auroreus	2	Lee, W.S., Koo, T.H. and Park, J.Y. (2014). A Field Guide to The Birds of Korea. LG Evergreen Foundation (2nd edition).	https://creativecommons.org/publicdomain/zero/1.0/legalcode
HumanObservation	GIMPO-YUDO-040	Nial Moores | Choi Hyun-Ah | Felix Glenk	2018-11-27	10:30-0800/17:00-0800	Sunny	Asia	KR	Republic of Korea	Gimpo	Civilian Controlled Zone and the Demilitarized Zone included Yu islet Wolgot-Myeon	37.771077	126.536081	WGS84	5000	Aves	Eurasian Tree Sparrow	Passer montanus	150	Lee, W.S., Koo, T.H. and Park, J.Y. (2014). A Field Guide to The Birds of Korea. LG Evergreen Foundation (2nd edition).	https://creativecommons.org/publicdomain/zero/1.0/legalcode
HumanObservation	GIMPO-YUDO-041	Nial Moores | Choi Hyun-Ah | Felix Glenk	2018-11-27	10:30-0800/17:00-0800	Sunny	Asia	KR	Republic of Korea	Gimpo	Civilian Controlled Zone and the Demilitarized Zone included Yu islet Wolgot-Myeon	37.771077	126.536081	WGS84	5000	Aves	Hawfinch	Coccothraustes coccothraustes	5	Lee, W.S., Koo, T.H. and Park, J.Y. (2014). A Field Guide to The Birds of Korea. LG Evergreen Foundation (2nd edition).	https://creativecommons.org/publicdomain/zero/1.0/legalcode
HumanObservation	GIMPO-YUDO-042	Nial Moores | Choi Hyun-Ah | Felix Glenk	2018-11-27	10:30-0800/17:00-0800	Sunny	Asia	KR	Republic of Korea	Gimpo	Civilian Controlled Zone and the Demilitarized Zone included Yu islet Wolgot-Myeon	37.771077	126.536081	WGS84	5000	Aves	Grey-capped Greenfinch	Carduelis sinica	30	Lee, W.S., Koo, T.H. and Park, J.Y. (2014). A Field Guide to The Birds of Korea. LG Evergreen Foundation (2nd edition).	https://creativecommons.org/publicdomain/zero/1.0/legalcode
HumanObservation	GIMPO-YUDO-043	Nial Moores | Choi Hyun-Ah | Felix Glenk	2018-11-27	10:30-0800/17:00-0800	Sunny	Asia	KR	Republic of Korea	Gimpo	Civilian Controlled Zone and the Demilitarized Zone included Yu islet Wolgot-Myeon	37.771077	126.536081	WGS84	5000	Aves	Meadow Bunting	Emberiza cioides	4	Lee, W.S., Koo, T.H. and Park, J.Y. (2014). A Field Guide to The Birds of Korea. LG Evergreen Foundation (2nd edition).	https://creativecommons.org/publicdomain/zero/1.0/legalcode
HumanObservation	GIMPO-YUDO-044	Nial Moores | Choi Hyun-Ah | Felix Glenk	2018-11-27	10:30-0800/17:00-0800	Sunny	Asia	KR	Republic of Korea	Gimpo	Civilian Controlled Zone and the Demilitarized Zone included Yu islet Wolgot-Myeon	37.771077	126.536081	WGS84	5000	Aves	Yellow-throated Bunting	Emberiza elegans	15	Lee, W.S., Koo, T.H. and Park, J.Y. (2014). A Field Guide to The Birds of Korea. LG Evergreen Foundation (2nd edition).	https://creativecommons.org/publicdomain/zero/1.0/legalcode
HumanObservation	GIMPO-YUDO-045	Nial Moores | Choi Hyun-Ah | Felix Glenk	2018-11-27	10:30-0800/17:00-0800	Sunny	Asia	KR	Republic of Korea	Gimpo	Civilian Controlled Zone and the Demilitarized Zone included Yu islet Wolgot-Myeon	37.771077	126.536081	WGS84	5000	Aves	Rustic Bunting	Emberiza rustica	8	Lee, W.S., Koo, T.H. and Park, J.Y. (2014). A Field Guide to The Birds of Korea. LG Evergreen Foundation (2nd edition).	https://creativecommons.org/publicdomain/zero/1.0/legalcode
HumanObservation	GIMPO-SIAM-001	Bernhard Seliger | Choi Hyun-Ah | Park Kyeong-Man	2018-12-28	11:00-0800/13:00-0800	Windy	Asia	KR	Republic of Korea	Gimpo	Surrounding areas included Siam-Ri wetland Haseong-Myeon	37.760654	126.65168	WGS84	10000	Aves	Tundra Bean Goose	Anser serrirostris	950	Lee, W.S., Koo, T.H. and Park, J.Y. (2014). A Field Guide to The Birds of Korea. LG Evergreen Foundation (2nd edition).	https://creativecommons.org/publicdomain/zero/1.0/legalcode
HumanObservation	GIMPO-SIAM-002	Bernhard Seliger | Choi Hyun-Ah | Park Kyeong-Man	2018-12-28	11:00-0800/13:00-0800	Windy	Asia	KR	Republic of Korea	Gimpo	Surrounding areas included Siam-Ri wetland Haseong-Myeon	37.760654	126.65168	WGS84	10000	Aves	Greater White-fronted Goose	Anser albifrons	67	Lee, W.S., Koo, T.H. and Park, J.Y. (2014). A Field Guide to The Birds of Korea. LG Evergreen Foundation (2nd edition).	https://creativecommons.org/publicdomain/zero/1.0/legalcode
HumanObservation	GIMPO-SIAM-003	Bernhard Seliger | Choi Hyun-Ah | Park Kyeong-Man	2018-12-28	11:00-0800/13:00-0800	Windy	Asia	KR	Republic of Korea	Gimpo	Surrounding areas included Siam-Ri wetland Haseong-Myeon	37.760654	126.65168	WGS84	10000	Aves	Common Shelduck	Tadorna tadorna	1	Lee, W.S., Koo, T.H. and Park, J.Y. (2014). A Field Guide to The Birds of Korea. LG Evergreen Foundation (2nd edition).	https://creativecommons.org/publicdomain/zero/1.0/legalcode
HumanObservation	GIMPO-SIAM-004	Bernhard Seliger | Choi Hyun-Ah | Park Kyeong-Man	2018-12-28	11:00-0800/13:00-0800	Windy	Asia	KR	Republic of Korea	Gimpo	Surrounding areas included Siam-Ri wetland Haseong-Myeon	37.760654	126.65168	WGS84	10000	Aves	Common Goldeneye	Bucephala clangula	3	Lee, W.S., Koo, T.H. and Park, J.Y. (2014). A Field Guide to The Birds of Korea. LG Evergreen Foundation (2nd edition).	https://creativecommons.org/publicdomain/zero/1.0/legalcode
HumanObservation	GIMPO-SIAM-005	Bernhard Seliger | Choi Hyun-Ah | Park Kyeong-Man	2018-12-28	11:00-0800/13:00-0800	Windy	Asia	KR	Republic of Korea	Gimpo	Surrounding areas included Siam-Ri wetland Haseong-Myeon	37.760654	126.65168	WGS84	10000	Aves	Common Merganser	Mergus merganser	17	Lee, W.S., Koo, T.H. and Park, J.Y. (2014). A Field Guide to The Birds of Korea. LG Evergreen Foundation (2nd edition).	https://creativecommons.org/publicdomain/zero/1.0/legalcode
HumanObservation	GIMPO-SIAM-006	Bernhard Seliger | Choi Hyun-Ah | Park Kyeong-Man	2018-12-28	11:00-0800/13:00-0800	Windy	Asia	KR	Republic of Korea	Gimpo	Surrounding areas included Siam-Ri wetland Haseong-Myeon	37.760654	126.65168	WGS84	10000	Aves	Eurasian Sparrowhawk	Accipiter nisus	1	Lee, W.S., Koo, T.H. and Park, J.Y. (2014). A Field Guide to The Birds of Korea. LG Evergreen Foundation (2nd edition).	https://creativecommons.org/publicdomain/zero/1.0/legalcode
HumanObservation	GIMPO-SIAM-007	Bernhard Seliger | Choi Hyun-Ah | Park Kyeong-Man	2018-12-28	11:00-0800/13:00-0800	Windy	Asia	KR	Republic of Korea	Gimpo	Surrounding areas included Siam-Ri wetland Haseong-Myeon	37.760654	126.65168	WGS84	10000	Aves	White-tailed Eagle	Haliaeetus albicilla	1	Lee, W.S., Koo, T.H. and Park, J.Y. (2014). A Field Guide to The Birds of Korea. LG Evergreen Foundation (2nd edition).	https://creativecommons.org/publicdomain/zero/1.0/legalcode
HumanObservation	GIMPO-SIAM-008	Bernhard Seliger | Choi Hyun-Ah | Park Kyeong-Man	2018-12-28	11:00-0800/13:00-0800	Windy	Asia	KR	Republic of Korea	Gimpo	Surrounding areas included Siam-Ri wetland Haseong-Myeon	37.760654	126.65168	WGS84	10000	Aves	Oriental Turtle Dove	Streptopelia orientalis	25	Lee, W.S., Koo, T.H. and Park, J.Y. (2014). A Field Guide to The Birds of Korea. LG Evergreen Foundation (2nd edition).	https://creativecommons.org/publicdomain/zero/1.0/legalcode
HumanObservation	GIMPO-SIAM-009	Bernhard Seliger | Choi Hyun-Ah | Park Kyeong-Man	2018-12-28	11:00-0800/13:00-0800	Windy	Asia	KR	Republic of Korea	Gimpo	Surrounding areas included Siam-Ri wetland Haseong-Myeon	37.760654	126.65168	WGS84	10000	Aves	Eurasian Hoopoe	Upupa epops	1	Lee, W.S., Koo, T.H. and Park, J.Y. (2014). A Field Guide to The Birds of Korea. LG Evergreen Foundation (2nd edition).	https://creativecommons.org/publicdomain/zero/1.0/legalcode
HumanObservation	GIMPO-SIAM-010	Bernhard Seliger | Choi Hyun-Ah | Park Kyeong-Man	2018-12-28	11:00-0800/13:00-0800	Windy	Asia	KR	Republic of Korea	Gimpo	Surrounding areas included Siam-Ri wetland Haseong-Myeon	37.760654	126.65168	WGS84	10000	Aves	Japanese Pygmy Woodpecker	Dendrocopos kizuki	1	Lee, W.S., Koo, T.H. and Park, J.Y. (2014). A Field Guide to The Birds of Korea. LG Evergreen Foundation (2nd edition).	https://creativecommons.org/publicdomain/zero/1.0/legalcode
HumanObservation	GIMPO-SIAM-011	Bernhard Seliger | Choi Hyun-Ah | Park Kyeong-Man	2018-12-28	11:00-0800/13:00-0800	Windy	Asia	KR	Republic of Korea	Gimpo	Surrounding areas included Siam-Ri wetland Haseong-Myeon	37.760654	126.65168	WGS84	10000	Aves	Oriental Magpie	Pica pica	10	Lee, W.S., Koo, T.H. and Park, J.Y. (2014). A Field Guide to The Birds of Korea. LG Evergreen Foundation (2nd edition).	https://creativecommons.org/publicdomain/zero/1.0/legalcode
HumanObservation	GIMPO-YUDO-046	Bernhard Seliger | Choi Hyun-Ah | Park Kyeong-Man	2018-12-28	13:00-0800/17:00-0800	Windy	Asia	KR	Republic of Korea	Gimpo	Civilian Controlled Zone and the Demilitarized Zone included Yu islet Wolgot-Myeon	37.771077	126.536081	WGS84	5000	Aves	Swan Goose	Anser cygnoides	250	Lee, W.S., Koo, T.H. and Park, J.Y. (2014). A Field Guide to The Birds of Korea. LG Evergreen Foundation (2nd edition).	https://creativecommons.org/publicdomain/zero/1.0/legalcode
HumanObservation	GIMPO-YUDO-047	Bernhard Seliger | Choi Hyun-Ah | Park Kyeong-Man	2018-12-28	13:00-0800/17:00-0800	Windy	Asia	KR	Republic of Korea	Gimpo	Civilian Controlled Zone and the Demilitarized Zone included Yu islet Wolgot-Myeon	37.771077	126.536081	WGS84	5000	Aves	Tundra Bean Goose	Anser serrirostris	1105	Lee, W.S., Koo, T.H. and Park, J.Y. (2014). A Field Guide to The Birds of Korea. LG Evergreen Foundation (2nd edition).	https://creativecommons.org/publicdomain/zero/1.0/legalcode
HumanObservation	GIMPO-YUDO-048	Bernhard Seliger | Choi Hyun-Ah | Park Kyeong-Man	2018-12-28	13:00-0800/17:00-0800	Windy	Asia	KR	Republic of Korea	Gimpo	Civilian Controlled Zone and the Demilitarized Zone included Yu islet Wolgot-Myeon	37.771077	126.536081	WGS84	5000	Aves	Greater White-fronted Goose	Anser albifrons	151	Lee, W.S., Koo, T.H. and Park, J.Y. (2014). A Field Guide to The Birds of Korea. LG Evergreen Foundation (2nd edition).	https://creativecommons.org/publicdomain/zero/1.0/legalcode
HumanObservation	GIMPO-YUDO-049	Bernhard Seliger | Choi Hyun-Ah | Park Kyeong-Man	2018-12-28	13:00-0800/17:00-0800	Windy	Asia	KR	Republic of Korea	Gimpo	Civilian Controlled Zone and the Demilitarized Zone included Yu islet Wolgot-Myeon	37.771077	126.536081	WGS84	5000	Aves	Eastern Spot-billed Duck	Anas zonorhyncha	105	Lee, W.S., Koo, T.H. and Park, J.Y. (2014). A Field Guide to The Birds of Korea. LG Evergreen Foundation (2nd edition).	https://creativecommons.org/publicdomain/zero/1.0/legalcode
HumanObservation	GIMPO-YUDO-050	Bernhard Seliger | Choi Hyun-Ah | Park Kyeong-Man	2018-12-28	13:00-0800/17:00-0800	Windy	Asia	KR	Republic of Korea	Gimpo	Civilian Controlled Zone and the Demilitarized Zone included Yu islet Wolgot-Myeon	37.771077	126.536081	WGS84	5000	Aves	Mallard	Anas platyrhynchos	10	Lee, W.S., Koo, T.H. and Park, J.Y. (2014). A Field Guide to The Birds of Korea. LG Evergreen Foundation (2nd edition).	https://creativecommons.org/publicdomain/zero/1.0/legalcode
HumanObservation	GIMPO-YUDO-051	Bernhard Seliger | Choi Hyun-Ah | Park Kyeong-Man	2018-12-28	13:00-0800/17:00-0800	Windy	Asia	KR	Republic of Korea	Gimpo	Civilian Controlled Zone and the Demilitarized Zone included Yu islet Wolgot-Myeon	37.771077	126.536081	WGS84	5000	Aves	Grey Heron	Ardea cinerea	2	Lee, W.S., Koo, T.H. and Park, J.Y. (2014). A Field Guide to The Birds of Korea. LG Evergreen Foundation (2nd edition).	https://creativecommons.org/publicdomain/zero/1.0/legalcode
HumanObservation	GIMPO-YUDO-052	Bernhard Seliger | Choi Hyun-Ah | Park Kyeong-Man	2018-12-28	13:00-0800/17:00-0800	Windy	Asia	KR	Republic of Korea	Gimpo	Civilian Controlled Zone and the Demilitarized Zone included Yu islet Wolgot-Myeon	37.771077	126.536081	WGS84	5000	Aves	Cinereous Vulture	Aegypius monachus	3	Lee, W.S., Koo, T.H. and Park, J.Y. (2014). A Field Guide to The Birds of Korea. LG Evergreen Foundation (2nd edition).	https://creativecommons.org/publicdomain/zero/1.0/legalcode
HumanObservation	GIMPO-YUDO-053	Bernhard Seliger | Choi Hyun-Ah | Park Kyeong-Man	2018-12-28	13:00-0800/17:00-0800	Windy	Asia	KR	Republic of Korea	Gimpo	Civilian Controlled Zone and the Demilitarized Zone included Yu islet Wolgot-Myeon	37.771077	126.536081	WGS84	5000	Aves	White-tailed Eagle	Haliaeetus albicilla	5	Lee, W.S., Koo, T.H. and Park, J.Y. (2014). A Field Guide to The Birds of Korea. LG Evergreen Foundation (2nd edition).	https://creativecommons.org/publicdomain/zero/1.0/legalcode
HumanObservation	GIMPO-YUDO-054	Bernhard Seliger | Choi Hyun-Ah | Park Kyeong-Man	2018-12-28	13:00-0800/17:00-0800	Windy	Asia	KR	Republic of Korea	Gimpo	Civilian Controlled Zone and the Demilitarized Zone included Yu islet Wolgot-Myeon	37.771077	126.536081	WGS84	5000	Aves	Eastern Buzzard	Buteo japonicus	2	Lee, W.S., Koo, T.H. and Park, J.Y. (2014). A Field Guide to The Birds of Korea. LG Evergreen Foundation (2nd edition).	https://creativecommons.org/publicdomain/zero/1.0/legalcode
HumanObservation	GIMPO-YUDO-055	Bernhard Seliger | Choi Hyun-Ah | Park Kyeong-Man	2018-12-28	13:00-0800/17:00-0800	Windy	Asia	KR	Republic of Korea	Gimpo	Civilian Controlled Zone and the Demilitarized Zone included Yu islet Wolgot-Myeon	37.771077	126.536081	WGS84	5000	Aves	Common Gull	Larus canus	1	Lee, W.S., Koo, T.H. and Park, J.Y. (2014). A Field Guide to The Birds of Korea. LG Evergreen Foundation (2nd edition).	https://creativecommons.org/publicdomain/zero/1.0/legalcode
HumanObservation	GIMPO-YUDO-056	Bernhard Seliger | Choi Hyun-Ah | Park Kyeong-Man	2018-12-28	13:00-0800/17:00-0800	Windy	Asia	KR	Republic of Korea	Gimpo	Civilian Controlled Zone and the Demilitarized Zone included Yu islet Wolgot-Myeon	37.771077	126.536081	WGS84	5000	Aves	Vega Gull	Larus vegae	1	Lee, W.S., Koo, T.H. and Park, J.Y. (2014). A Field Guide to The Birds of Korea. LG Evergreen Foundation (2nd edition).	https://creativecommons.org/publicdomain/zero/1.0/legalcode
HumanObservation	GIMPO-YUDO-057	Bernhard Seliger | Choi Hyun-Ah | Park Kyeong-Man	2018-12-28	13:00-0800/17:00-0800	Windy	Asia	KR	Republic of Korea	Gimpo	Civilian Controlled Zone and the Demilitarized Zone included Yu islet Wolgot-Myeon	37.771077	126.536081	WGS84	5000	Aves	Oriental Turtle Dove	Streptopelia orientalis	18	Lee, W.S., Koo, T.H. and Park, J.Y. (2014). A Field Guide to The Birds of Korea. LG Evergreen Foundation (2nd edition).	https://creativecommons.org/publicdomain/zero/1.0/legalcode
HumanObservation	GIMPO-YUDO-058	Bernhard Seliger | Choi Hyun-Ah | Park Kyeong-Man	2018-12-28	13:00-0800/17:00-0800	Windy	Asia	KR	Republic of Korea	Gimpo	Civilian Controlled Zone and the Demilitarized Zone included Yu islet Wolgot-Myeon	37.771077	126.536081	WGS84	5000	Aves	Oriental Magpie	Pica pica	50	Lee, W.S., Koo, T.H. and Park, J.Y. (2014). A Field Guide to The Birds of Korea. LG Evergreen Foundation (2nd edition).	https://creativecommons.org/publicdomain/zero/1.0/legalcode
HumanObservation	GIMPO-YUDO-059	Bernhard Seliger | Choi Hyun-Ah | Park Kyeong-Man	2018-12-28	13:00-0800/17:00-0800	Windy	Asia	KR	Republic of Korea	Gimpo	Civilian Controlled Zone and the Demilitarized Zone included Yu islet Wolgot-Myeon	37.771077	126.536081	WGS84	5000	Aves	Large-billed Crow	Corvus macrorhynchos	45	Lee, W.S., Koo, T.H. and Park, J.Y. (2014). A Field Guide to The Birds of Korea. LG Evergreen Foundation (2nd edition).	https://creativecommons.org/publicdomain/zero/1.0/legalcode
HumanObservation	GIMPO-YUDO-060	Bernhard Seliger | Choi Hyun-Ah | Park Kyeong-Man	2018-12-28	13:00-0800/17:00-0800	Windy	Asia	KR	Republic of Korea	Gimpo	Civilian Controlled Zone and the Demilitarized Zone included Yu islet Wolgot-Myeon	37.771077	126.536081	WGS84	5000	Aves	Marsh Tit	Parus palustris	1	Lee, W.S., Koo, T.H. and Park, J.Y. (2014). A Field Guide to The Birds of Korea. LG Evergreen Foundation (2nd edition).	https://creativecommons.org/publicdomain/zero/1.0/legalcode
HumanObservation	GIMPO-YUDO-061	Bernhard Seliger | Choi Hyun-Ah | Park Kyeong-Man	2018-12-28	13:00-0800/17:00-0800	Windy	Asia	KR	Republic of Korea	Gimpo	Civilian Controlled Zone and the Demilitarized Zone included Yu islet Wolgot-Myeon	37.771077	126.536081	WGS84	5000	Aves	Eastern Great Tit	Parus major	1	Lee, W.S., Koo, T.H. and Park, J.Y. (2014). A Field Guide to The Birds of Korea. LG Evergreen Foundation (2nd edition).	https://creativecommons.org/publicdomain/zero/1.0/legalcode
HumanObservation	GIMPO-YUDO-062	Bernhard Seliger | Choi Hyun-Ah | Park Kyeong-Man	2018-12-28	13:00-0800/17:00-0800	Windy	Asia	KR	Republic of Korea	Gimpo	Civilian Controlled Zone and the Demilitarized Zone included Yu islet Wolgot-Myeon	37.771077	126.536081	WGS84	5000	Aves	Brown-eared Bulbul	Hypsipetes amaurotis	1	Lee, W.S., Koo, T.H. and Park, J.Y. (2014). A Field Guide to The Birds of Korea. LG Evergreen Foundation (2nd edition).	https://creativecommons.org/publicdomain/zero/1.0/legalcode
HumanObservation	GIMPO-YUDO-063	Bernhard Seliger | Choi Hyun-Ah | Park Kyeong-Man	2018-12-28	13:00-0800/17:00-0800	Windy	Asia	KR	Republic of Korea	Gimpo	Civilian Controlled Zone and the Demilitarized Zone included Yu islet Wolgot-Myeon	37.771077	126.536081	WGS84	5000	Aves	Vinous-throated Parrotbill	Paradoxornis webbianus	50	Lee, W.S., Koo, T.H. and Park, J.Y. (2014). A Field Guide to The Birds of Korea. LG Evergreen Foundation (2nd edition).	https://creativecommons.org/publicdomain/zero/1.0/legalcode
HumanObservation	GIMPO-YUDO-064	Bernhard Seliger | Choi Hyun-Ah | Park Kyeong-Man	2018-12-28	13:00-0800/17:00-0800	Windy	Asia	KR	Republic of Korea	Gimpo	Civilian Controlled Zone and the Demilitarized Zone included Yu islet Wolgot-Myeon	37.771077	126.536081	WGS84	5000	Aves	Daurian Redstart	Phoenicurus auroreus	1	Lee, W.S., Koo, T.H. and Park, J.Y. (2014). A Field Guide to The Birds of Korea. LG Evergreen Foundation (2nd edition).	https://creativecommons.org/publicdomain/zero/1.0/legalcode
HumanObservation	GIMPO-YUDO-065	Bernhard Seliger | Choi Hyun-Ah | Park Kyeong-Man	2018-12-28	13:00-0800/17:00-0800	Windy	Asia	KR	Republic of Korea	Gimpo	Civilian Controlled Zone and the Demilitarized Zone included Yu islet Wolgot-Myeon	37.771077	126.536081	WGS84	5000	Aves	Eurasian Tree Sparrow	Passer montanus	210	Lee, W.S., Koo, T.H. and Park, J.Y. (2014). A Field Guide to The Birds of Korea. LG Evergreen Foundation (2nd edition).	https://creativecommons.org/publicdomain/zero/1.0/legalcode
HumanObservation	GIMPO-YUDO-066	Bernhard Seliger | Choi Hyun-Ah | Park Kyeong-Man	2018-12-28	13:00-0800/17:00-0800	Windy	Asia	KR	Republic of Korea	Gimpo	Civilian Controlled Zone and the Demilitarized Zone included Yu islet Wolgot-Myeon	37.771077	126.536081	WGS84	5000	Aves	Grey-capped Greenfinch	Carduelis sinica	1	Lee, W.S., Koo, T.H. and Park, J.Y. (2014). A Field Guide to The Birds of Korea. LG Evergreen Foundation (2nd edition).	https://creativecommons.org/publicdomain/zero/1.0/legalcode
HumanObservation	GIMPO-YUDO-067	Bernhard Seliger | Choi Hyun-Ah | Park Kyeong-Man	2018-12-28	13:00-0800/17:00-0800	Windy	Asia	KR	Republic of Korea	Gimpo	Civilian Controlled Zone and the Demilitarized Zone included Yu islet Wolgot-Myeon	37.771077	126.536081	WGS84	5000	Aves	Meadow Bunting	Emberiza cioides	2	Lee, W.S., Koo, T.H. and Park, J.Y. (2014). A Field Guide to The Birds of Korea. LG Evergreen Foundation (2nd edition).	https://creativecommons.org/publicdomain/zero/1.0/legalcode
HumanObservation	GIMPO-YUDO-068	Bernhard Seliger | Choi Hyun-Ah | Park Kyeong-Man	2018-12-28	13:00-0800/17:00-0800	Windy	Asia	KR	Republic of Korea	Gimpo	Civilian Controlled Zone and the Demilitarized Zone included Yu islet Wolgot-Myeon	37.771077	126.536081	WGS84	5000	Aves	Yellow-throated Bunting	Emberiza elegans	25	Lee, W.S., Koo, T.H. and Park, J.Y. (2014). A Field Guide to The Birds of Korea. LG Evergreen Foundation (2nd edition).	https://creativecommons.org/publicdomain/zero/1.0/legalcode
HumanObservation	GIMPO-YUDO-069	Bernhard Seliger | Choi Hyun-Ah | Park Kyeong-Man	2018-12-28	13:00-0800/17:00-0800	Windy	Asia	KR	Republic of Korea	Gimpo	Civilian Controlled Zone and the Demilitarized Zone included Yu islet Wolgot-Myeon	37.771077	126.536081	WGS84	5000	Aves	Korean Water Deer	Hydropotes inermis	4	Lee, W.S., Koo, T.H. and Park, J.Y. (2014). A Field Guide to The Birds of Korea. LG Evergreen Foundation (2nd edition).	https://creativecommons.org/publicdomain/zero/1.0/legalcode
HumanObservation	GIMPO-SIAM-012	Bernhard Seliger | Choi Hyun-Ah	2019-01-08	09:30-0800/13:00-0800	Windy | Chilly	Asia	KR	Republic of Korea	Gimpo	Surrounding areas included Siam-Ri wetland Haseong-Myeon	37.760654	126.65168	WGS84	10000	Aves	White-tailed Eagle	Haliaeetus albicilla	1	Lee, W.S., Koo, T.H. and Park, J.Y. (2014). A Field Guide to The Birds of Korea. LG Evergreen Foundation (2nd edition).	https://creativecommons.org/publicdomain/zero/1.0/legalcode
HumanObservation	GIMPO-SIAM-013	Bernhard Seliger | Choi Hyun-Ah	2019-01-08	09:30-0800/13:00-0800	Windy | Chilly	Asia	KR	Republic of Korea	Gimpo	Surrounding areas included Siam-Ri wetland Haseong-Myeon	37.760654	126.65168	WGS84	10000	Aves	Eastern Buzzard	Buteo japonicus	1	Lee, W.S., Koo, T.H. and Park, J.Y. (2014). A Field Guide to The Birds of Korea. LG Evergreen Foundation (2nd edition).	https://creativecommons.org/publicdomain/zero/1.0/legalcode
HumanObservation	GIMPO-SIAM-014	Bernhard Seliger | Choi Hyun-Ah	2019-01-08	09:30-0800/13:00-0800	Windy | Chilly	Asia	KR	Republic of Korea	Gimpo	Surrounding areas included Siam-Ri wetland Haseong-Myeon	37.760654	126.65168	WGS84	10000	Aves	Eurasian Hoopoe	Upupa epops	1	Lee, W.S., Koo, T.H. and Park, J.Y. (2014). A Field Guide to The Birds of Korea. LG Evergreen Foundation (2nd edition).	https://creativecommons.org/publicdomain/zero/1.0/legalcode
HumanObservation	GIMPO-SIAM-015	Bernhard Seliger | Choi Hyun-Ah	2019-01-08	09:30-0800/13:00-0800	Windy | Chilly	Asia	KR	Republic of Korea	Gimpo	Surrounding areas included Siam-Ri wetland Haseong-Myeon	37.760654	126.65168	WGS84	10000	Aves	Great Spotted Woodpecker	Dendrocopos major	4	Lee, W.S., Koo, T.H. and Park, J.Y. (2014). A Field Guide to The Birds of Korea. LG Evergreen Foundation (2nd edition).	https://creativecommons.org/publicdomain/zero/1.0/legalcode
HumanObservation	GIMPO-SIAM-016	Bernhard Seliger | Choi Hyun-Ah	2019-01-08	09:30-0800/13:00-0800	Windy | Chilly	Asia	KR	Republic of Korea	Gimpo	Surrounding areas included Siam-Ri wetland Haseong-Myeon	37.760654	126.65168	WGS84	10000	Aves	Chinese Grey Shrike	Lanius sphenocercus	1	Lee, W.S., Koo, T.H. and Park, J.Y. (2014). A Field Guide to The Birds of Korea. LG Evergreen Foundation (2nd edition).	https://creativecommons.org/publicdomain/zero/1.0/legalcode
HumanObservation	GIMPO-SIAM-017	Bernhard Seliger | Choi Hyun-Ah	2019-01-08	09:30-0800/13:00-0800	Windy | Chilly	Asia	KR	Republic of Korea	Gimpo	Surrounding areas included Siam-Ri wetland Haseong-Myeon	37.760654	126.65168	WGS84	10000	Aves	Oriental Magpie	Pica pica	47	Lee, W.S., Koo, T.H. and Park, J.Y. (2014). A Field Guide to The Birds of Korea. LG Evergreen Foundation (2nd edition).	https://creativecommons.org/publicdomain/zero/1.0/legalcode
HumanObservation	GIMPO-SIAM-018	Bernhard Seliger | Choi Hyun-Ah	2019-01-08	09:30-0800/13:00-0800	Windy | Chilly	Asia	KR	Republic of Korea	Gimpo	Surrounding areas included Siam-Ri wetland Haseong-Myeon	37.760654	126.65168	WGS84	10000	Aves	Large-billed Crow	Corvus macrorhynchos	8	Lee, W.S., Koo, T.H. and Park, J.Y. (2014). A Field Guide to The Birds of Korea. LG Evergreen Foundation (2nd edition).	https://creativecommons.org/publicdomain/zero/1.0/legalcode
HumanObservation	GIMPO-SIAM-019	Bernhard Seliger | Choi Hyun-Ah	2019-01-08	09:30-0800/13:00-0800	Windy | Chilly	Asia	KR	Republic of Korea	Gimpo	Surrounding areas included Siam-Ri wetland Haseong-Myeon	37.760654	126.65168	WGS84	10000	Aves	Marsh Tit	Parus palustris	4	Lee, W.S., Koo, T.H. and Park, J.Y. (2014). A Field Guide to The Birds of Korea. LG Evergreen Foundation (2nd edition).	https://creativecommons.org/publicdomain/zero/1.0/legalcode
HumanObservation	GIMPO-SIAM-020	Bernhard Seliger | Choi Hyun-Ah	2019-01-08	09:30-0800/13:00-0800	Windy | Chilly	Asia	KR	Republic of Korea	Gimpo	Surrounding areas included Siam-Ri wetland Haseong-Myeon	37.760654	126.65168	WGS84	10000	Aves	Eastern Great Tit	Parus major	8	Lee, W.S., Koo, T.H. and Park, J.Y. (2014). A Field Guide to The Birds of Korea. LG Evergreen Foundation (2nd edition).	https://creativecommons.org/publicdomain/zero/1.0/legalcode
HumanObservation	GIMPO-SIAM-021	Bernhard Seliger | Choi Hyun-Ah	2019-01-08	09:30-0800/13:00-0800	Windy | Chilly	Asia	KR	Republic of Korea	Gimpo	Surrounding areas included Siam-Ri wetland Haseong-Myeon	37.760654	126.65168	WGS84	10000	Aves	Brown-eared Bulbul	Hypsipetes amaurotis	6	Lee, W.S., Koo, T.H. and Park, J.Y. (2014). A Field Guide to The Birds of Korea. LG Evergreen Foundation (2nd edition).	https://creativecommons.org/publicdomain/zero/1.0/legalcode
HumanObservation	GIMPO-SIAM-022	Bernhard Seliger | Choi Hyun-Ah	2019-01-08	09:30-0800/13:00-0800	Windy | Chilly	Asia	KR	Republic of Korea	Gimpo	Surrounding areas included Siam-Ri wetland Haseong-Myeon	37.760654	126.65168	WGS84	10000	Aves	Long-tailed Tit	Aegitalos caudatus	6	Lee, W.S., Koo, T.H. and Park, J.Y. (2014). A Field Guide to The Birds of Korea. LG Evergreen Foundation (2nd edition).	https://creativecommons.org/publicdomain/zero/1.0/legalcode
HumanObservation	GIMPO-SIAM-023	Bernhard Seliger | Choi Hyun-Ah	2019-01-08	09:30-0800/13:00-0800	Windy | Chilly	Asia	KR	Republic of Korea	Gimpo	Surrounding areas included Siam-Ri wetland Haseong-Myeon	37.760654	126.65168	WGS84	10000	Aves	Vinous-throated Parrotbill	Paradoxornis webbianus	150	Lee, W.S., Koo, T.H. and Park, J.Y. (2014). A Field Guide to The Birds of Korea. LG Evergreen Foundation (2nd edition).	https://creativecommons.org/publicdomain/zero/1.0/legalcode
HumanObservation	GIMPO-SIAM-024	Bernhard Seliger | Choi Hyun-Ah	2019-01-08	09:30-0800/13:00-0800	Windy | Chilly	Asia	KR	Republic of Korea	Gimpo	Surrounding areas included Siam-Ri wetland Haseong-Myeon	37.760654	126.65168	WGS84	10000	Aves	Meadow Bunting	Emberiza cioides	2	Lee, W.S., Koo, T.H. and Park, J.Y. (2014). A Field Guide to The Birds of Korea. LG Evergreen Foundation (2nd edition).	https://creativecommons.org/publicdomain/zero/1.0/legalcode
HumanObservation	GIMPO-SIAM-025	Bernhard Seliger | Choi Hyun-Ah	2019-01-08	09:30-0800/13:00-0800	Windy | Chilly	Asia	KR	Republic of Korea	Gimpo	Surrounding areas included Siam-Ri wetland Haseong-Myeon	37.760654	126.65168	WGS84	10000	Aves	Yellow-throated Bunting	Emberiza elegans	19	Lee, W.S., Koo, T.H. and Park, J.Y. (2014). A Field Guide to The Birds of Korea. LG Evergreen Foundation (2nd edition).	https://creativecommons.org/publicdomain/zero/1.0/legalcode
HumanObservation	GIMPO-SIAM-026	Bernhard Seliger | Choi Hyun-Ah	2019-01-08	09:30-0800/13:00-0800	Windy | Chilly	Asia	KR	Republic of Korea	Gimpo	Surrounding areas included Siam-Ri wetland Haseong-Myeon	37.760654	126.65168	WGS84	10000	Aves	Korean Water Deer	Hydropotes inermis	2	Lee, W.S., Koo, T.H. and Park, J.Y. (2014). A Field Guide to The Birds of Korea. LG Evergreen Foundation (2nd edition).	https://creativecommons.org/publicdomain/zero/1.0/legalcode
HumanObservation	GIMPO-YUDO-070	Bernhard Seliger | Choi Hyun-Ah	2019-01-08	13:00-0800/16:30-0800	Windy | Chilly	Asia	KR	Republic of Korea	Gimpo	Civilian Controlled Zone and the Demilitarized Zone included Yu islet Wolgot-Myeon	37.771077	126.536081	WGS84	5000	Aves	Tundra Bean Goose	Anser serrirostris	482	Lee, W.S., Koo, T.H. and Park, J.Y. (2014). A Field Guide to The Birds of Korea. LG Evergreen Foundation (2nd edition).	https://creativecommons.org/publicdomain/zero/1.0/legalcode
HumanObservation	GIMPO-YUDO-071	Bernhard Seliger | Choi Hyun-Ah	2019-01-08	13:00-0800/16:30-0800	Windy | Chilly	Asia	KR	Republic of Korea	Gimpo	Civilian Controlled Zone and the Demilitarized Zone included Yu islet Wolgot-Myeon	37.771077	126.536081	WGS84	5000	Aves	Greater White-fronted Goose	Anser albifrons	92	Lee, W.S., Koo, T.H. and Park, J.Y. (2014). A Field Guide to The Birds of Korea. LG Evergreen Foundation (2nd edition).	https://creativecommons.org/publicdomain/zero/1.0/legalcode
HumanObservation	GIMPO-YUDO-072	Bernhard Seliger | Choi Hyun-Ah	2019-01-08	13:00-0800/16:30-0800	Windy | Chilly	Asia	KR	Republic of Korea	Gimpo	Civilian Controlled Zone and the Demilitarized Zone included Yu islet Wolgot-Myeon	37.771077	126.536081	WGS84	5000	Aves	Eastern Spot-billed Duck	Anas zonorhyncha	135	Lee, W.S., Koo, T.H. and Park, J.Y. (2014). A Field Guide to The Birds of Korea. LG Evergreen Foundation (2nd edition).	https://creativecommons.org/publicdomain/zero/1.0/legalcode
HumanObservation	GIMPO-YUDO-073	Bernhard Seliger | Choi Hyun-Ah	2019-01-08	13:00-0800/16:30-0800	Windy | Chilly	Asia	KR	Republic of Korea	Gimpo	Civilian Controlled Zone and the Demilitarized Zone included Yu islet Wolgot-Myeon	37.771077	126.536081	WGS84	5000	Aves	Eurasian Sparrowhawk	Accipiter nisus	2	Lee, W.S., Koo, T.H. and Park, J.Y. (2014). A Field Guide to The Birds of Korea. LG Evergreen Foundation (2nd edition).	https://creativecommons.org/publicdomain/zero/1.0/legalcode
HumanObservation	GIMPO-YUDO-074	Bernhard Seliger | Choi Hyun-Ah	2019-01-08	13:00-0800/16:30-0800	Windy | Chilly	Asia	KR	Republic of Korea	Gimpo	Civilian Controlled Zone and the Demilitarized Zone included Yu islet Wolgot-Myeon	37.771077	126.536081	WGS84	5000	Aves	White-tailed Eagle	Haliaeetus albicilla	4	Lee, W.S., Koo, T.H. and Park, J.Y. (2014). A Field Guide to The Birds of Korea. LG Evergreen Foundation (2nd edition).	https://creativecommons.org/publicdomain/zero/1.0/legalcode
HumanObservation	GIMPO-YUDO-075	Bernhard Seliger | Choi Hyun-Ah	2019-01-08	13:00-0800/16:30-0800	Windy | Chilly	Asia	KR	Republic of Korea	Gimpo	Civilian Controlled Zone and the Demilitarized Zone included Yu islet Wolgot-Myeon	37.771077	126.536081	WGS84	5000	Aves	Oriental Turtle Dove	Streptopelia orientalis	89	Lee, W.S., Koo, T.H. and Park, J.Y. (2014). A Field Guide to The Birds of Korea. LG Evergreen Foundation (2nd edition).	https://creativecommons.org/publicdomain/zero/1.0/legalcode
HumanObservation	GIMPO-YUDO-076	Bernhard Seliger | Choi Hyun-Ah	2019-01-08	13:00-0800/16:30-0800	Windy | Chilly	Asia	KR	Republic of Korea	Gimpo	Civilian Controlled Zone and the Demilitarized Zone included Yu islet Wolgot-Myeon	37.771077	126.536081	WGS84	5000	Aves	Oriental Magpie	Pica pica	13	Lee, W.S., Koo, T.H. and Park, J.Y. (2014). A Field Guide to The Birds of Korea. LG Evergreen Foundation (2nd edition).	https://creativecommons.org/publicdomain/zero/1.0/legalcode
HumanObservation	GIMPO-YUDO-077	Bernhard Seliger | Choi Hyun-Ah	2019-01-08	13:00-0800/16:30-0800	Windy | Chilly	Asia	KR	Republic of Korea	Gimpo	Civilian Controlled Zone and the Demilitarized Zone included Yu islet Wolgot-Myeon	37.771077	126.536081	WGS84	5000	Aves	Large-billed Crow	Corvus macrorhynchos	36	Lee, W.S., Koo, T.H. and Park, J.Y. (2014). A Field Guide to The Birds of Korea. LG Evergreen Foundation (2nd edition).	https://creativecommons.org/publicdomain/zero/1.0/legalcode
HumanObservation	GIMPO-YUDO-078	Bernhard Seliger | Choi Hyun-Ah	2019-01-08	13:00-0800/16:30-0800	Windy | Chilly	Asia	KR	Republic of Korea	Gimpo	Civilian Controlled Zone and the Demilitarized Zone included Yu islet Wolgot-Myeon	37.771077	126.536081	WGS84	5000	Aves	Eastern Great Tit	Parus major	2	Lee, W.S., Koo, T.H. and Park, J.Y. (2014). A Field Guide to The Birds of Korea. LG Evergreen Foundation (2nd edition).	https://creativecommons.org/publicdomain/zero/1.0/legalcode
HumanObservation	GIMPO-YUDO-079	Bernhard Seliger | Choi Hyun-Ah	2019-01-08	13:00-0800/16:30-0800	Windy | Chilly	Asia	KR	Republic of Korea	Gimpo	Civilian Controlled Zone and the Demilitarized Zone included Yu islet Wolgot-Myeon	37.771077	126.536081	WGS84	5000	Aves	Brown-eared Bulbul	Hypsipetes amaurotis	2	Lee, W.S., Koo, T.H. and Park, J.Y. (2014). A Field Guide to The Birds of Korea. LG Evergreen Foundation (2nd edition).	https://creativecommons.org/publicdomain/zero/1.0/legalcode
HumanObservation	GIMPO-YUDO-080	Bernhard Seliger | Choi Hyun-Ah	2019-01-08	13:00-0800/16:30-0800	Windy | Chilly	Asia	KR	Republic of Korea	Gimpo	Civilian Controlled Zone and the Demilitarized Zone included Yu islet Wolgot-Myeon	37.771077	126.536081	WGS84	5000	Aves	Vinous-throated Parrotbill	Paradoxornis webbianus	110	Lee, W.S., Koo, T.H. and Park, J.Y. (2014). A Field Guide to The Birds of Korea. LG Evergreen Foundation (2nd edition).	https://creativecommons.org/publicdomain/zero/1.0/legalcode
HumanObservation	GIMPO-YUDO-081	Bernhard Seliger | Choi Hyun-Ah	2019-01-08	13:00-0800/16:30-0800	Windy | Chilly	Asia	KR	Republic of Korea	Gimpo	Civilian Controlled Zone and the Demilitarized Zone included Yu islet Wolgot-Myeon	37.771077	126.536081	WGS84	5000	Aves	Naumann's Thrush/Dusky Thrush	Turdus naumanni	1	Lee, W.S., Koo, T.H. and Park, J.Y. (2014). A Field Guide to The Birds of Korea. LG Evergreen Foundation (2nd edition).	https://creativecommons.org/publicdomain/zero/1.0/legalcode
HumanObservation	GIMPO-YUDO-082	Bernhard Seliger | Choi Hyun-Ah	2019-01-08	13:00-0800/16:30-0800	Windy | Chilly	Asia	KR	Republic of Korea	Gimpo	Civilian Controlled Zone and the Demilitarized Zone included Yu islet Wolgot-Myeon	37.771077	126.536081	WGS84	5000	Aves	Eurasian Tree Sparrow	Passer montanus	93	Lee, W.S., Koo, T.H. and Park, J.Y. (2014). A Field Guide to The Birds of Korea. LG Evergreen Foundation (2nd edition).	https://creativecommons.org/publicdomain/zero/1.0/legalcode
HumanObservation	GIMPO-YUDO-083	Bernhard Seliger | Choi Hyun-Ah	2019-01-08	13:00-0800/16:30-0800	Windy | Chilly	Asia	KR	Republic of Korea	Gimpo	Civilian Controlled Zone and the Demilitarized Zone included Yu islet Wolgot-Myeon	37.771077	126.536081	WGS84	5000	Aves	Hawfinch	Coccothraustes coccothraustes	10	Lee, W.S., Koo, T.H. and Park, J.Y. (2014). A Field Guide to The Birds of Korea. LG Evergreen Foundation (2nd edition).	https://creativecommons.org/publicdomain/zero/1.0/legalcode
HumanObservation	GIMPO-YUDO-084	Bernhard Seliger | Choi Hyun-Ah	2019-01-08	13:00-0800/16:30-0800	Windy | Chilly	Asia	KR	Republic of Korea	Gimpo	Civilian Controlled Zone and the Demilitarized Zone included Yu islet Wolgot-Myeon	37.771077	126.536081	WGS84	5000	Aves	Meadow Bunting	Emberiza cioides	2	Lee, W.S., Koo, T.H. and Park, J.Y. (2014). A Field Guide to The Birds of Korea. LG Evergreen Foundation (2nd edition).	https://creativecommons.org/publicdomain/zero/1.0/legalcode
HumanObservation	GIMPO-YUDO-085	Bernhard Seliger | Choi Hyun-Ah	2019-01-08	13:00-0800/16:30-0800	Windy | Chilly	Asia	KR	Republic of Korea	Gimpo	Civilian Controlled Zone and the Demilitarized Zone included Yu islet Wolgot-Myeon	37.771077	126.536081	WGS84	5000	Aves	Yellow-throated Bunting	Emberiza elegans	8	Lee, W.S., Koo, T.H. and Park, J.Y. (2014). A Field Guide to The Birds of Korea. LG Evergreen Foundation (2nd edition).	https://creativecommons.org/publicdomain/zero/1.0/legalcode
HumanObservation	GIMPO-YUDO-086	Bernhard Seliger | Choi Hyun-Ah | Katharina Wacker	2019-01-15	11:30-0800/14:00-0800	Windy | Chilly	Asia	KR	Republic of Korea	Gimpo	Civilian Controlled Zone and the Demilitarized Zone included Yu islet Wolgot-Myeon	37.771077	126.536081	WGS84	5000	Aves	Tundra Bean Goose	Anser serrirostris	1196	Lee, W.S., Koo, T.H. and Park, J.Y. (2014). A Field Guide to The Birds of Korea. LG Evergreen Foundation (2nd edition).	https://creativecommons.org/publicdomain/zero/1.0/legalcode
HumanObservation	GIMPO-YUDO-087	Bernhard Seliger | Choi Hyun-Ah | Katharina Wacker	2019-01-15	11:30-0800/14:00-0800	Windy | Chilly	Asia	KR	Republic of Korea	Gimpo	Civilian Controlled Zone and the Demilitarized Zone included Yu islet Wolgot-Myeon	37.771077	126.536081	WGS84	5000	Aves	Greater White-fronted Goose	Anser albifrons	724	Lee, W.S., Koo, T.H. and Park, J.Y. (2014). A Field Guide to The Birds of Korea. LG Evergreen Foundation (2nd edition).	https://creativecommons.org/publicdomain/zero/1.0/legalcode
HumanObservation	GIMPO-YUDO-088	Bernhard Seliger | Choi Hyun-Ah | Katharina Wacker	2019-01-15	11:30-0800/14:00-0800	Windy | Chilly	Asia	KR	Republic of Korea	Gimpo	Civilian Controlled Zone and the Demilitarized Zone included Yu islet Wolgot-Myeon	37.771077	126.536081	WGS84	5000	Aves	Eastern Spot-billed Duck	Anas zonorhyncha	119	Lee, W.S., Koo, T.H. and Park, J.Y. (2014). A Field Guide to The Birds of Korea. LG Evergreen Foundation (2nd edition).	https://creativecommons.org/publicdomain/zero/1.0/legalcode
HumanObservation	GIMPO-YUDO-089	Bernhard Seliger | Choi Hyun-Ah | Katharina Wacker	2019-01-15	11:30-0800/14:00-0800	Windy | Chilly	Asia	KR	Republic of Korea	Gimpo	Civilian Controlled Zone and the Demilitarized Zone included Yu islet Wolgot-Myeon	37.771077	126.536081	WGS84	5000	Aves	Common Pheasant	Phasianus colchicus	1	Lee, W.S., Koo, T.H. and Park, J.Y. (2014). A Field Guide to The Birds of Korea. LG Evergreen Foundation (2nd edition).	https://creativecommons.org/publicdomain/zero/1.0/legalcode
HumanObservation	GIMPO-YUDO-090	Bernhard Seliger | Choi Hyun-Ah | Katharina Wacker	2019-01-15	11:30-0800/14:00-0800	Windy | Chilly	Asia	KR	Republic of Korea	Gimpo	Civilian Controlled Zone and the Demilitarized Zone included Yu islet Wolgot-Myeon	37.771077	126.536081	WGS84	5000	Aves	Great Egret	Ardea alba	1	Lee, W.S., Koo, T.H. and Park, J.Y. (2014). A Field Guide to The Birds of Korea. LG Evergreen Foundation (2nd edition).	https://creativecommons.org/publicdomain/zero/1.0/legalcode
HumanObservation	GIMPO-YUDO-091	Bernhard Seliger | Choi Hyun-Ah | Katharina Wacker	2019-01-15	11:30-0800/14:00-0800	Windy | Chilly	Asia	KR	Republic of Korea	Gimpo	Civilian Controlled Zone and the Demilitarized Zone included Yu islet Wolgot-Myeon	37.771077	126.536081	WGS84	5000	Aves	Eurasian Sparrowhawk	Accipiter nisus	1	Lee, W.S., Koo, T.H. and Park, J.Y. (2014). A Field Guide to The Birds of Korea. LG Evergreen Foundation (2nd edition).	https://creativecommons.org/publicdomain/zero/1.0/legalcode
HumanObservation	GIMPO-YUDO-092	Bernhard Seliger | Choi Hyun-Ah | Katharina Wacker	2019-01-15	11:30-0800/14:00-0800	Windy | Chilly	Asia	KR	Republic of Korea	Gimpo	Civilian Controlled Zone and the Demilitarized Zone included Yu islet Wolgot-Myeon	37.771077	126.536081	WGS84	5000	Aves	White-tailed Eagle	Haliaeetus albicilla	5	Lee, W.S., Koo, T.H. and Park, J.Y. (2014). A Field Guide to The Birds of Korea. LG Evergreen Foundation (2nd edition).	https://creativecommons.org/publicdomain/zero/1.0/legalcode
HumanObservation	GIMPO-YUDO-093	Bernhard Seliger | Choi Hyun-Ah | Katharina Wacker	2019-01-15	11:30-0800/14:00-0800	Windy | Chilly	Asia	KR	Republic of Korea	Gimpo	Civilian Controlled Zone and the Demilitarized Zone included Yu islet Wolgot-Myeon	37.771077	126.536081	WGS84	5000	Aves	Eastern Buzzard	Buteo japonicus	2	Lee, W.S., Koo, T.H. and Park, J.Y. (2014). A Field Guide to The Birds of Korea. LG Evergreen Foundation (2nd edition).	https://creativecommons.org/publicdomain/zero/1.0/legalcode
HumanObservation	GIMPO-YUDO-094	Bernhard Seliger | Choi Hyun-Ah | Katharina Wacker	2019-01-15	11:30-0800/14:00-0800	Windy | Chilly	Asia	KR	Republic of Korea	Gimpo	Civilian Controlled Zone and the Demilitarized Zone included Yu islet Wolgot-Myeon	37.771077	126.536081	WGS84	5000	Aves	Oriental Turtle Dove	Streptopelia orientalis	126	Lee, W.S., Koo, T.H. and Park, J.Y. (2014). A Field Guide to The Birds of Korea. LG Evergreen Foundation (2nd edition).	https://creativecommons.org/publicdomain/zero/1.0/legalcode
HumanObservation	GIMPO-YUDO-095	Bernhard Seliger | Choi Hyun-Ah | Katharina Wacker	2019-01-15	11:30-0800/14:00-0800	Windy | Chilly	Asia	KR	Republic of Korea	Gimpo	Civilian Controlled Zone and the Demilitarized Zone included Yu islet Wolgot-Myeon	37.771077	126.536081	WGS84	5000	Aves	Common Kestrel	Falco tinnunculus	2	Lee, W.S., Koo, T.H. and Park, J.Y. (2014). A Field Guide to The Birds of Korea. LG Evergreen Foundation (2nd edition).	https://creativecommons.org/publicdomain/zero/1.0/legalcode
HumanObservation	GIMPO-YUDO-096	Bernhard Seliger | Choi Hyun-Ah | Katharina Wacker	2019-01-15	11:30-0800/14:00-0800	Windy | Chilly	Asia	KR	Republic of Korea	Gimpo	Civilian Controlled Zone and the Demilitarized Zone included Yu islet Wolgot-Myeon	37.771077	126.536081	WGS84	5000	Aves	Chinese Grey Shrike	Lanius sphenocercus	1	Lee, W.S., Koo, T.H. and Park, J.Y. (2014). A Field Guide to The Birds of Korea. LG Evergreen Foundation (2nd edition).	https://creativecommons.org/publicdomain/zero/1.0/legalcode
HumanObservation	GIMPO-YUDO-097	Bernhard Seliger | Choi Hyun-Ah | Katharina Wacker	2019-01-15	11:30-0800/14:00-0800	Windy | Chilly	Asia	KR	Republic of Korea	Gimpo	Civilian Controlled Zone and the Demilitarized Zone included Yu islet Wolgot-Myeon	37.771077	126.536081	WGS84	5000	Aves	Eurasian Jay	Garrulus glandarius	1	Lee, W.S., Koo, T.H. and Park, J.Y. (2014). A Field Guide to The Birds of Korea. LG Evergreen Foundation (2nd edition).	https://creativecommons.org/publicdomain/zero/1.0/legalcode
HumanObservation	GIMPO-YUDO-098	Bernhard Seliger | Choi Hyun-Ah | Katharina Wacker	2019-01-15	11:30-0800/14:00-0800	Windy | Chilly	Asia	KR	Republic of Korea	Gimpo	Civilian Controlled Zone and the Demilitarized Zone included Yu islet Wolgot-Myeon	37.771077	126.536081	WGS84	5000	Aves	Azure-winged Magpie	Cyanopica cyana	16	Lee, W.S., Koo, T.H. and Park, J.Y. (2014). A Field Guide to The Birds of Korea. LG Evergreen Foundation (2nd edition).	https://creativecommons.org/publicdomain/zero/1.0/legalcode
HumanObservation	GIMPO-YUDO-099	Bernhard Seliger | Choi Hyun-Ah | Katharina Wacker	2019-01-15	11:30-0800/14:00-0800	Windy | Chilly	Asia	KR	Republic of Korea	Gimpo	Civilian Controlled Zone and the Demilitarized Zone included Yu islet Wolgot-Myeon	37.771077	126.536081	WGS84	5000	Aves	Oriental Magpie	Pica pica	130	Lee, W.S., Koo, T.H. and Park, J.Y. (2014). A Field Guide to The Birds of Korea. LG Evergreen Foundation (2nd edition).	https://creativecommons.org/publicdomain/zero/1.0/legalcode
HumanObservation	GIMPO-YUDO-100	Bernhard Seliger | Choi Hyun-Ah | Katharina Wacker	2019-01-15	11:30-0800/14:00-0800	Windy | Chilly	Asia	KR	Republic of Korea	Gimpo	Civilian Controlled Zone and the Demilitarized Zone included Yu islet Wolgot-Myeon	37.771077	126.536081	WGS84	5000	Aves	Large-billed Crow	Corvus macrorhynchos	40	Lee, W.S., Koo, T.H. and Park, J.Y. (2014). A Field Guide to The Birds of Korea. LG Evergreen Foundation (2nd edition).	https://creativecommons.org/publicdomain/zero/1.0/legalcode
HumanObservation	GIMPO-YUDO-101	Bernhard Seliger | Choi Hyun-Ah | Katharina Wacker	2019-01-15	11:30-0800/14:00-0800	Windy | Chilly	Asia	KR	Republic of Korea	Gimpo	Civilian Controlled Zone and the Demilitarized Zone included Yu islet Wolgot-Myeon	37.771077	126.536081	WGS84	5000	Aves	Coal Tit	Periparus ater	2	Lee, W.S., Koo, T.H. and Park, J.Y. (2014). A Field Guide to The Birds of Korea. LG Evergreen Foundation (2nd edition).	https://creativecommons.org/publicdomain/zero/1.0/legalcode
HumanObservation	GIMPO-YUDO-102	Bernhard Seliger | Choi Hyun-Ah | Katharina Wacker	2019-01-15	11:30-0800/14:00-0800	Windy | Chilly	Asia	KR	Republic of Korea	Gimpo	Civilian Controlled Zone and the Demilitarized Zone included Yu islet Wolgot-Myeon	37.771077	126.536081	WGS84	5000	Aves	Marsh Tit	Parus palustris	7	Lee, W.S., Koo, T.H. and Park, J.Y. (2014). A Field Guide to The Birds of Korea. LG Evergreen Foundation (2nd edition).	https://creativecommons.org/publicdomain/zero/1.0/legalcode
HumanObservation	GIMPO-YUDO-103	Bernhard Seliger | Choi Hyun-Ah | Katharina Wacker	2019-01-15	11:30-0800/14:00-0800	Windy | Chilly	Asia	KR	Republic of Korea	Gimpo	Civilian Controlled Zone and the Demilitarized Zone included Yu islet Wolgot-Myeon	37.771077	126.536081	WGS84	5000	Aves	Eastern Great Tit	Parus major	1	Lee, W.S., Koo, T.H. and Park, J.Y. (2014). A Field Guide to The Birds of Korea. LG Evergreen Foundation (2nd edition).	https://creativecommons.org/publicdomain/zero/1.0/legalcode
HumanObservation	GIMPO-YUDO-104	Bernhard Seliger | Choi Hyun-Ah | Katharina Wacker	2019-01-15	11:30-0800/14:00-0800	Windy | Chilly	Asia	KR	Republic of Korea	Gimpo	Civilian Controlled Zone and the Demilitarized Zone included Yu islet Wolgot-Myeon	37.771077	126.536081	WGS84	5000	Aves	Brown-eared Bulbul	Hypsipetes amaurotis	9	Lee, W.S., Koo, T.H. and Park, J.Y. (2014). A Field Guide to The Birds of Korea. LG Evergreen Foundation (2nd edition).	https://creativecommons.org/publicdomain/zero/1.0/legalcode
HumanObservation	GIMPO-YUDO-105	Bernhard Seliger | Choi Hyun-Ah | Katharina Wacker	2019-01-15	11:30-0800/14:00-0800	Windy | Chilly	Asia	KR	Republic of Korea	Gimpo	Civilian Controlled Zone and the Demilitarized Zone included Yu islet Wolgot-Myeon	37.771077	126.536081	WGS84	5000	Aves	Vinous-throated Parrotbill	Paradoxornis webbianus	95	Lee, W.S., Koo, T.H. and Park, J.Y. (2014). A Field Guide to The Birds of Korea. LG Evergreen Foundation (2nd edition).	https://creativecommons.org/publicdomain/zero/1.0/legalcode
HumanObservation	GIMPO-YUDO-106	Bernhard Seliger | Choi Hyun-Ah | Katharina Wacker	2019-01-15	11:30-0800/14:00-0800	Windy | Chilly	Asia	KR	Republic of Korea	Gimpo	Civilian Controlled Zone and the Demilitarized Zone included Yu islet Wolgot-Myeon	37.771077	126.536081	WGS84	5000	Aves	Daurian Redstart	Phoenicurus auroreus	3	Lee, W.S., Koo, T.H. and Park, J.Y. (2014). A Field Guide to The Birds of Korea. LG Evergreen Foundation (2nd edition).	https://creativecommons.org/publicdomain/zero/1.0/legalcode
HumanObservation	GIMPO-YUDO-107	Bernhard Seliger | Choi Hyun-Ah | Katharina Wacker	2019-01-15	11:30-0800/14:00-0800	Windy | Chilly	Asia	KR	Republic of Korea	Gimpo	Civilian Controlled Zone and the Demilitarized Zone included Yu islet Wolgot-Myeon	37.771077	126.536081	WGS84	5000	Aves	Eurasian Tree Sparrow	Passer montanus	422	Lee, W.S., Koo, T.H. and Park, J.Y. (2014). A Field Guide to The Birds of Korea. LG Evergreen Foundation (2nd edition).	https://creativecommons.org/publicdomain/zero/1.0/legalcode
HumanObservation	GIMPO-YUDO-108	Bernhard Seliger | Choi Hyun-Ah | Katharina Wacker	2019-01-15	11:30-0800/14:00-0800	Windy | Chilly	Asia	KR	Republic of Korea	Gimpo	Civilian Controlled Zone and the Demilitarized Zone included Yu islet Wolgot-Myeon	37.771077	126.536081	WGS84	5000	Aves	Hawfinch	Coccothraustes coccothraustes	17	Lee, W.S., Koo, T.H. and Park, J.Y. (2014). A Field Guide to The Birds of Korea. LG Evergreen Foundation (2nd edition).	https://creativecommons.org/publicdomain/zero/1.0/legalcode
HumanObservation	GIMPO-YUDO-109	Bernhard Seliger | Choi Hyun-Ah | Katharina Wacker	2019-01-15	11:30-0800/14:00-0800	Windy | Chilly	Asia	KR	Republic of Korea	Gimpo	Civilian Controlled Zone and the Demilitarized Zone included Yu islet Wolgot-Myeon	37.771077	126.536081	WGS84	5000	Aves	Grey-capped Greenfinch	Carduelis sinica	3	Lee, W.S., Koo, T.H. and Park, J.Y. (2014). A Field Guide to The Birds of Korea. LG Evergreen Foundation (2nd edition).	https://creativecommons.org/publicdomain/zero/1.0/legalcode
HumanObservation	GIMPO-YUDO-110	Bernhard Seliger | Choi Hyun-Ah | Katharina Wacker	2019-01-15	11:30-0800/14:00-0800	Windy | Chilly	Asia	KR	Republic of Korea	Gimpo	Civilian Controlled Zone and the Demilitarized Zone included Yu islet Wolgot-Myeon	37.771077	126.536081	WGS84	5000	Aves	Meadow Bunting	Emberiza cioides	17	Lee, W.S., Koo, T.H. and Park, J.Y. (2014). A Field Guide to The Birds of Korea. LG Evergreen Foundation (2nd edition).	https://creativecommons.org/publicdomain/zero/1.0/legalcode
HumanObservation	GIMPO-YUDO-111	Bernhard Seliger | Choi Hyun-Ah | Katharina Wacker	2019-01-15	11:30-0800/14:00-0800	Windy | Chilly	Asia	KR	Republic of Korea	Gimpo	Civilian Controlled Zone and the Demilitarized Zone included Yu islet Wolgot-Myeon	37.771077	126.536081	WGS84	5000	Aves	Yellow-throated Bunting	Emberiza elegans	37	Lee, W.S., Koo, T.H. and Park, J.Y. (2014). A Field Guide to The Birds of Korea. LG Evergreen Foundation (2nd edition).	https://creativecommons.org/publicdomain/zero/1.0/legalcode
HumanObservation	GIMPO-SIAM-027	Bernhard Seliger | Choi Hyun-Ah | Julius Kivel | Isabel Deville	2019-01-21	09:30-0800/11:30-0800	Windy | Chilly	Asia	KR	Republic of Korea	Gimpo	Surrounding areas included Siam-Ri wetland Haseong-Myeon	37.760654	126.65168	WGS84	10000	Aves	Tundra Bean Goose	Anser serrirostris	895	Lee, W.S., Koo, T.H. and Park, J.Y. (2014). A Field Guide to The Birds of Korea. LG Evergreen Foundation (2nd edition).	https://creativecommons.org/publicdomain/zero/1.0/legalcode
HumanObservation	GIMPO-SIAM-028	Bernhard Seliger | Choi Hyun-Ah | Julius Kivel | Isabel Deville	2019-01-21	09:30-0800/11:30-0800	Windy | Chilly	Asia	KR	Republic of Korea	Gimpo	Surrounding areas included Siam-Ri wetland Haseong-Myeon	37.760654	126.65168	WGS84	10000	Aves	Greater White-fronted Goose	Anser albifrons	846	Lee, W.S., Koo, T.H. and Park, J.Y. (2014). A Field Guide to The Birds of Korea. LG Evergreen Foundation (2nd edition).	https://creativecommons.org/publicdomain/zero/1.0/legalcode
HumanObservation	GIMPO-SIAM-029	Bernhard Seliger | Choi Hyun-Ah | Julius Kivel | Isabel Deville	2019-01-21	09:30-0800/11:30-0800	Windy | Chilly	Asia	KR	Republic of Korea	Gimpo	Surrounding areas included Siam-Ri wetland Haseong-Myeon	37.760654	126.65168	WGS84	10000	Aves	Common Gull	Larus canus	3	Lee, W.S., Koo, T.H. and Park, J.Y. (2014). A Field Guide to The Birds of Korea. LG Evergreen Foundation (2nd edition).	https://creativecommons.org/publicdomain/zero/1.0/legalcode
HumanObservation	GIMPO-SIAM-030	Bernhard Seliger | Choi Hyun-Ah | Julius Kivel | Isabel Deville	2019-01-21	09:30-0800/11:30-0800	Windy | Chilly	Asia	KR	Republic of Korea	Gimpo	Surrounding areas included Siam-Ri wetland Haseong-Myeon	37.760654	126.65168	WGS84	10000	Aves	Oriental Turtle Dove	Streptopelia orientalis	43	Lee, W.S., Koo, T.H. and Park, J.Y. (2014). A Field Guide to The Birds of Korea. LG Evergreen Foundation (2nd edition).	https://creativecommons.org/publicdomain/zero/1.0/legalcode
HumanObservation	GIMPO-SIAM-031	Bernhard Seliger | Choi Hyun-Ah | Julius Kivel | Isabel Deville	2019-01-21	09:30-0800/11:30-0800	Windy | Chilly	Asia	KR	Republic of Korea	Gimpo	Surrounding areas included Siam-Ri wetland Haseong-Myeon	37.760654	126.65168	WGS84	10000	Aves	Japanese Pygmy Woodpecker	Dendrocopos kizuki	1	Lee, W.S., Koo, T.H. and Park, J.Y. (2014). A Field Guide to The Birds of Korea. LG Evergreen Foundation (2nd edition).	https://creativecommons.org/publicdomain/zero/1.0/legalcode
HumanObservation	GIMPO-SIAM-032	Bernhard Seliger | Choi Hyun-Ah | Julius Kivel | Isabel Deville	2019-01-21	09:30-0800/11:30-0800	Windy | Chilly	Asia	KR	Republic of Korea	Gimpo	Surrounding areas included Siam-Ri wetland Haseong-Myeon	37.760654	126.65168	WGS84	10000	Aves	Great Spotted Woodpecker	Dendrocopos major	1	Lee, W.S., Koo, T.H. and Park, J.Y. (2014). A Field Guide to The Birds of Korea. LG Evergreen Foundation (2nd edition).	https://creativecommons.org/publicdomain/zero/1.0/legalcode
HumanObservation	GIMPO-SIAM-033	Bernhard Seliger | Choi Hyun-Ah | Julius Kivel | Isabel Deville	2019-01-21	09:30-0800/11:30-0800	Windy | Chilly	Asia	KR	Republic of Korea	Gimpo	Surrounding areas included Siam-Ri wetland Haseong-Myeon	37.760654	126.65168	WGS84	10000	Aves	Oriental Magpie	Pica pica	45	Lee, W.S., Koo, T.H. and Park, J.Y. (2014). A Field Guide to The Birds of Korea. LG Evergreen Foundation (2nd edition).	https://creativecommons.org/publicdomain/zero/1.0/legalcode
HumanObservation	GIMPO-SIAM-034	Bernhard Seliger | Choi Hyun-Ah | Julius Kivel | Isabel Deville	2019-01-21	09:30-0800/11:30-0800	Windy | Chilly	Asia	KR	Republic of Korea	Gimpo	Surrounding areas included Siam-Ri wetland Haseong-Myeon	37.760654	126.65168	WGS84	10000	Aves	Large-billed Crow	Corvus macrorhynchos	9	Lee, W.S., Koo, T.H. and Park, J.Y. (2014). A Field Guide to The Birds of Korea. LG Evergreen Foundation (2nd edition).	https://creativecommons.org/publicdomain/zero/1.0/legalcode
HumanObservation	GIMPO-SIAM-035	Bernhard Seliger | Choi Hyun-Ah | Julius Kivel | Isabel Deville	2019-01-21	09:30-0800/11:30-0800	Windy | Chilly	Asia	KR	Republic of Korea	Gimpo	Surrounding areas included Siam-Ri wetland Haseong-Myeon	37.760654	126.65168	WGS84	10000	Aves	Marsh Tit	Parus palustris	6	Lee, W.S., Koo, T.H. and Park, J.Y. (2014). A Field Guide to The Birds of Korea. LG Evergreen Foundation (2nd edition).	https://creativecommons.org/publicdomain/zero/1.0/legalcode
HumanObservation	GIMPO-SIAM-036	Bernhard Seliger | Choi Hyun-Ah | Julius Kivel | Isabel Deville	2019-01-21	09:30-0800/11:30-0800	Windy | Chilly	Asia	KR	Republic of Korea	Gimpo	Surrounding areas included Siam-Ri wetland Haseong-Myeon	37.760654	126.65168	WGS84	10000	Aves	Eastern Great Tit	Parus major	6	Lee, W.S., Koo, T.H. and Park, J.Y. (2014). A Field Guide to The Birds of Korea. LG Evergreen Foundation (2nd edition).	https://creativecommons.org/publicdomain/zero/1.0/legalcode
HumanObservation	GIMPO-SIAM-037	Bernhard Seliger | Choi Hyun-Ah | Julius Kivel | Isabel Deville	2019-01-21	09:30-0800/11:30-0800	Windy | Chilly	Asia	KR	Republic of Korea	Gimpo	Surrounding areas included Siam-Ri wetland Haseong-Myeon	37.760654	126.65168	WGS84	10000	Aves	Brown-eared Bulbul	Hypsipetes amaurotis	3	Lee, W.S., Koo, T.H. and Park, J.Y. (2014). A Field Guide to The Birds of Korea. LG Evergreen Foundation (2nd edition).	https://creativecommons.org/publicdomain/zero/1.0/legalcode
HumanObservation	GIMPO-SIAM-038	Bernhard Seliger | Choi Hyun-Ah | Julius Kivel | Isabel Deville	2019-01-21	09:30-0800/11:30-0800	Windy | Chilly	Asia	KR	Republic of Korea	Gimpo	Surrounding areas included Siam-Ri wetland Haseong-Myeon	37.760654	126.65168	WGS84	10000	Aves	Vinous-throated Parrotbill	Paradoxornis webbianus	1	Lee, W.S., Koo, T.H. and Park, J.Y. (2014). A Field Guide to The Birds of Korea. LG Evergreen Foundation (2nd edition).	https://creativecommons.org/publicdomain/zero/1.0/legalcode
HumanObservation	GIMPO-SIAM-039	Bernhard Seliger | Choi Hyun-Ah | Julius Kivel | Isabel Deville	2019-01-21	09:30-0800/11:30-0800	Windy | Chilly	Asia	KR	Republic of Korea	Gimpo	Surrounding areas included Siam-Ri wetland Haseong-Myeon	37.760654	126.65168	WGS84	10000	Aves	Eurasian Wren	Troglodytes troglodytes	1	Lee, W.S., Koo, T.H. and Park, J.Y. (2014). A Field Guide to The Birds of Korea. LG Evergreen Foundation (2nd edition).	https://creativecommons.org/publicdomain/zero/1.0/legalcode
HumanObservation	GIMPO-SIAM-040	Bernhard Seliger | Choi Hyun-Ah | Julius Kivel | Isabel Deville	2019-01-21	09:30-0800/11:30-0800	Windy | Chilly	Asia	KR	Republic of Korea	Gimpo	Surrounding areas included Siam-Ri wetland Haseong-Myeon	37.760654	126.65168	WGS84	10000	Aves	Daurian Redstart	Phoenicurus auroreus	4	Lee, W.S., Koo, T.H. and Park, J.Y. (2014). A Field Guide to The Birds of Korea. LG Evergreen Foundation (2nd edition).	https://creativecommons.org/publicdomain/zero/1.0/legalcode
HumanObservation	GIMPO-SIAM-041	Bernhard Seliger | Choi Hyun-Ah | Julius Kivel | Isabel Deville	2019-01-21	09:30-0800/11:30-0800	Windy | Chilly	Asia	KR	Republic of Korea	Gimpo	Surrounding areas included Siam-Ri wetland Haseong-Myeon	37.760654	126.65168	WGS84	10000	Aves	Eurasian Tree Sparrow	Passer montanus	295	Lee, W.S., Koo, T.H. and Park, J.Y. (2014). A Field Guide to The Birds of Korea. LG Evergreen Foundation (2nd edition).	https://creativecommons.org/publicdomain/zero/1.0/legalcode
HumanObservation	GIMPO-SIAM-042	Bernhard Seliger | Choi Hyun-Ah | Julius Kivel | Isabel Deville	2019-01-21	09:30-0800/11:30-0800	Windy | Chilly	Asia	KR	Republic of Korea	Gimpo	Surrounding areas included Siam-Ri wetland Haseong-Myeon	37.760654	126.65168	WGS84	10000	Aves	Meadow Bunting	Emberiza cioides	113	Lee, W.S., Koo, T.H. and Park, J.Y. (2014). A Field Guide to The Birds of Korea. LG Evergreen Foundation (2nd edition).	https://creativecommons.org/publicdomain/zero/1.0/legalcode
HumanObservation	GIMPO-SIAM-043	Bernhard Seliger | Choi Hyun-Ah | Julius Kivel | Isabel Deville	2019-01-21	09:30-0800/11:30-0800	Windy | Chilly	Asia	KR	Republic of Korea	Gimpo	Surrounding areas included Siam-Ri wetland Haseong-Myeon	37.760654	126.65168	WGS84	10000	Aves	Yellow-throated Bunting	Emberiza elegans	28	Lee, W.S., Koo, T.H. and Park, J.Y. (2014). A Field Guide to The Birds of Korea. LG Evergreen Foundation (2nd edition).	https://creativecommons.org/publicdomain/zero/1.0/legalcode
HumanObservation	GIMPO-SIAM-044	Bernhard Seliger | Choi Hyun-Ah | Julius Kivel | Isabel Deville	2019-01-21	09:30-0800/11:30-0800	Windy | Chilly	Asia	KR	Republic of Korea	Gimpo	Surrounding areas included Siam-Ri wetland Haseong-Myeon	37.760654	126.65168	WGS84	10000	Aves	Pallas's Reed Bunting	Emberiza pallasi	1	Lee, W.S., Koo, T.H. and Park, J.Y. (2014). A Field Guide to The Birds of Korea. LG Evergreen Foundation (2nd edition).	https://creativecommons.org/publicdomain/zero/1.0/legalcode
HumanObservation	GIMPO-YUDO-112	Bernhard Seliger | Choi Hyun-Ah | Julius Kivel | Isabel Deville	2019-01-21	13:00-0800/16:30-0800	Windy | Chilly	Asia	KR	Republic of Korea	Gimpo	Civilian Controlled Zone and the Demilitarized Zone included Yu islet Wolgot-Myeon	37.771077	126.536081	WGS84	5000	Aves	Tundra Bean Goose	Anser serrirostris	320	Lee, W.S., Koo, T.H. and Park, J.Y. (2014). A Field Guide to The Birds of Korea. LG Evergreen Foundation (2nd edition).	https://creativecommons.org/publicdomain/zero/1.0/legalcode
HumanObservation	GIMPO-YUDO-113	Bernhard Seliger | Choi Hyun-Ah | Julius Kivel | Isabel Deville	2019-01-21	13:00-0800/16:30-0800	Windy | Chilly	Asia	KR	Republic of Korea	Gimpo	Civilian Controlled Zone and the Demilitarized Zone included Yu islet Wolgot-Myeon	37.771077	126.536081	WGS84	5000	Aves	Greater White-fronted Goose	Anser albifrons	34	Lee, W.S., Koo, T.H. and Park, J.Y. (2014). A Field Guide to The Birds of Korea. LG Evergreen Foundation (2nd edition).	https://creativecommons.org/publicdomain/zero/1.0/legalcode
HumanObservation	GIMPO-YUDO-114	Bernhard Seliger | Choi Hyun-Ah | Julius Kivel | Isabel Deville	2019-01-21	13:00-0800/16:30-0800	Windy | Chilly	Asia	KR	Republic of Korea	Gimpo	Civilian Controlled Zone and the Demilitarized Zone included Yu islet Wolgot-Myeon	37.771077	126.536081	WGS84	5000	Aves	Eastern Spot-billed Duck	Anas zonorhyncha	131	Lee, W.S., Koo, T.H. and Park, J.Y. (2014). A Field Guide to The Birds of Korea. LG Evergreen Foundation (2nd edition).	https://creativecommons.org/publicdomain/zero/1.0/legalcode
HumanObservation	GIMPO-YUDO-115	Bernhard Seliger | Choi Hyun-Ah | Julius Kivel | Isabel Deville	2019-01-21	13:00-0800/16:30-0800	Windy | Chilly	Asia	KR	Republic of Korea	Gimpo	Civilian Controlled Zone and the Demilitarized Zone included Yu islet Wolgot-Myeon	37.771077	126.536081	WGS84	5000	Aves	Common Pheasant	Phasianus colchicus	1	Lee, W.S., Koo, T.H. and Park, J.Y. (2014). A Field Guide to The Birds of Korea. LG Evergreen Foundation (2nd edition).	https://creativecommons.org/publicdomain/zero/1.0/legalcode
HumanObservation	GIMPO-YUDO-116	Bernhard Seliger | Choi Hyun-Ah | Julius Kivel | Isabel Deville	2019-01-21	13:00-0800/16:30-0800	Windy | Chilly	Asia	KR	Republic of Korea	Gimpo	Civilian Controlled Zone and the Demilitarized Zone included Yu islet Wolgot-Myeon	37.771077	126.536081	WGS84	5000	Aves	Golden Eagle	Aquila chrysaetos	1	Lee, W.S., Koo, T.H. and Park, J.Y. (2014). A Field Guide to The Birds of Korea. LG Evergreen Foundation (2nd edition).	https://creativecommons.org/publicdomain/zero/1.0/legalcode
HumanObservation	GIMPO-YUDO-117	Bernhard Seliger | Choi Hyun-Ah | Julius Kivel | Isabel Deville	2019-01-21	13:00-0800/16:30-0800	Windy | Chilly	Asia	KR	Republic of Korea	Gimpo	Civilian Controlled Zone and the Demilitarized Zone included Yu islet Wolgot-Myeon	37.771077	126.536081	WGS84	5000	Aves	White-tailed Eagle	Haliaeetus albicilla	3	Lee, W.S., Koo, T.H. and Park, J.Y. (2014). A Field Guide to The Birds of Korea. LG Evergreen Foundation (2nd edition).	https://creativecommons.org/publicdomain/zero/1.0/legalcode
HumanObservation	GIMPO-YUDO-118	Bernhard Seliger | Choi Hyun-Ah | Julius Kivel | Isabel Deville	2019-01-21	13:00-0800/16:30-0800	Windy | Chilly	Asia	KR	Republic of Korea	Gimpo	Civilian Controlled Zone and the Demilitarized Zone included Yu islet Wolgot-Myeon	37.771077	126.536081	WGS84	5000	Aves	Eastern Buzzard	Buteo japonicus	2	Lee, W.S., Koo, T.H. and Park, J.Y. (2014). A Field Guide to The Birds of Korea. LG Evergreen Foundation (2nd edition).	https://creativecommons.org/publicdomain/zero/1.0/legalcode
HumanObservation	GIMPO-YUDO-119	Bernhard Seliger | Choi Hyun-Ah | Julius Kivel | Isabel Deville	2019-01-21	13:00-0800/16:30-0800	Windy | Chilly	Asia	KR	Republic of Korea	Gimpo	Civilian Controlled Zone and the Demilitarized Zone included Yu islet Wolgot-Myeon	37.771077	126.536081	WGS84	5000	Aves	Oriental Turtle Dove	Streptopelia orientalis	73	Lee, W.S., Koo, T.H. and Park, J.Y. (2014). A Field Guide to The Birds of Korea. LG Evergreen Foundation (2nd edition).	https://creativecommons.org/publicdomain/zero/1.0/legalcode
HumanObservation	GIMPO-YUDO-120	Bernhard Seliger | Choi Hyun-Ah | Julius Kivel | Isabel Deville	2019-01-21	13:00-0800/16:30-0800	Windy | Chilly	Asia	KR	Republic of Korea	Gimpo	Civilian Controlled Zone and the Demilitarized Zone included Yu islet Wolgot-Myeon	37.771077	126.536081	WGS84	5000	Aves	Great Spotted Woodpecker	Dendrocopos major	1	Lee, W.S., Koo, T.H. and Park, J.Y. (2014). A Field Guide to The Birds of Korea. LG Evergreen Foundation (2nd edition).	https://creativecommons.org/publicdomain/zero/1.0/legalcode
HumanObservation	GIMPO-YUDO-121	Bernhard Seliger | Choi Hyun-Ah | Julius Kivel | Isabel Deville	2019-01-21	13:00-0800/16:30-0800	Windy | Chilly	Asia	KR	Republic of Korea	Gimpo	Civilian Controlled Zone and the Demilitarized Zone included Yu islet Wolgot-Myeon	37.771077	126.536081	WGS84	5000	Aves	Merlin	Falco columbarius	1	Lee, W.S., Koo, T.H. and Park, J.Y. (2014). A Field Guide to The Birds of Korea. LG Evergreen Foundation (2nd edition).	https://creativecommons.org/publicdomain/zero/1.0/legalcode
HumanObservation	GIMPO-YUDO-122	Bernhard Seliger | Choi Hyun-Ah | Julius Kivel | Isabel Deville	2019-01-21	13:00-0800/16:30-0800	Windy | Chilly	Asia	KR	Republic of Korea	Gimpo	Civilian Controlled Zone and the Demilitarized Zone included Yu islet Wolgot-Myeon	37.771077	126.536081	WGS84	5000	Aves	Azure-winged Magpie	Cyanopica cyana	2	Lee, W.S., Koo, T.H. and Park, J.Y. (2014). A Field Guide to The Birds of Korea. LG Evergreen Foundation (2nd edition).	https://creativecommons.org/publicdomain/zero/1.0/legalcode
HumanObservation	GIMPO-YUDO-123	Bernhard Seliger | Choi Hyun-Ah | Julius Kivel | Isabel Deville	2019-01-21	13:00-0800/16:30-0800	Windy | Chilly	Asia	KR	Republic of Korea	Gimpo	Civilian Controlled Zone and the Demilitarized Zone included Yu islet Wolgot-Myeon	37.771077	126.536081	WGS84	5000	Aves	Oriental Magpie	Pica pica	37	Lee, W.S., Koo, T.H. and Park, J.Y. (2014). A Field Guide to The Birds of Korea. LG Evergreen Foundation (2nd edition).	https://creativecommons.org/publicdomain/zero/1.0/legalcode
HumanObservation	GIMPO-YUDO-124	Bernhard Seliger | Choi Hyun-Ah | Julius Kivel | Isabel Deville	2019-01-21	13:00-0800/16:30-0800	Windy | Chilly	Asia	KR	Republic of Korea	Gimpo	Civilian Controlled Zone and the Demilitarized Zone included Yu islet Wolgot-Myeon	37.771077	126.536081	WGS84	5000	Aves	Large-billed Crow	Corvus macrorhynchos	11	Lee, W.S., Koo, T.H. and Park, J.Y. (2014). A Field Guide to The Birds of Korea. LG Evergreen Foundation (2nd edition).	https://creativecommons.org/publicdomain/zero/1.0/legalcode
HumanObservation	GIMPO-YUDO-125	Bernhard Seliger | Choi Hyun-Ah | Julius Kivel | Isabel Deville	2019-01-21	13:00-0800/16:30-0800	Windy | Chilly	Asia	KR	Republic of Korea	Gimpo	Civilian Controlled Zone and the Demilitarized Zone included Yu islet Wolgot-Myeon	37.771077	126.536081	WGS84	5000	Aves	Marsh Tit	Parus palustris	3	Lee, W.S., Koo, T.H. and Park, J.Y. (2014). A Field Guide to The Birds of Korea. LG Evergreen Foundation (2nd edition).	https://creativecommons.org/publicdomain/zero/1.0/legalcode
HumanObservation	GIMPO-YUDO-126	Bernhard Seliger | Choi Hyun-Ah | Julius Kivel | Isabel Deville	2019-01-21	13:00-0800/16:30-0800	Windy | Chilly	Asia	KR	Republic of Korea	Gimpo	Civilian Controlled Zone and the Demilitarized Zone included Yu islet Wolgot-Myeon	37.771077	126.536081	WGS84	5000	Aves	Eastern Great Tit	Parus major	3	Lee, W.S., Koo, T.H. and Park, J.Y. (2014). A Field Guide to The Birds of Korea. LG Evergreen Foundation (2nd edition).	https://creativecommons.org/publicdomain/zero/1.0/legalcode
HumanObservation	GIMPO-YUDO-127	Bernhard Seliger | Choi Hyun-Ah | Julius Kivel | Isabel Deville	2019-01-21	13:00-0800/16:30-0800	Windy | Chilly	Asia	KR	Republic of Korea	Gimpo	Civilian Controlled Zone and the Demilitarized Zone included Yu islet Wolgot-Myeon	37.771077	126.536081	WGS84	5000	Aves	Brown-eared Bulbul	Hypsipetes amaurotis	4	Lee, W.S., Koo, T.H. and Park, J.Y. (2014). A Field Guide to The Birds of Korea. LG Evergreen Foundation (2nd edition).	https://creativecommons.org/publicdomain/zero/1.0/legalcode
HumanObservation	GIMPO-YUDO-128	Bernhard Seliger | Choi Hyun-Ah | Julius Kivel | Isabel Deville	2019-01-21	13:00-0800/16:30-0800	Windy | Chilly	Asia	KR	Republic of Korea	Gimpo	Civilian Controlled Zone and the Demilitarized Zone included Yu islet Wolgot-Myeon	37.771077	126.536081	WGS84	5000	Aves	Long-tailed Tit	Aegitalos caudatus	18	Lee, W.S., Koo, T.H. and Park, J.Y. (2014). A Field Guide to The Birds of Korea. LG Evergreen Foundation (2nd edition).	https://creativecommons.org/publicdomain/zero/1.0/legalcode
HumanObservation	GIMPO-YUDO-129	Bernhard Seliger | Choi Hyun-Ah | Julius Kivel | Isabel Deville	2019-01-21	13:00-0800/16:30-0800	Windy | Chilly	Asia	KR	Republic of Korea	Gimpo	Civilian Controlled Zone and the Demilitarized Zone included Yu islet Wolgot-Myeon	37.771077	126.536081	WGS84	5000	Aves	Vinous-throated Parrotbill	Paradoxornis webbianus	70	Lee, W.S., Koo, T.H. and Park, J.Y. (2014). A Field Guide to The Birds of Korea. LG Evergreen Foundation (2nd edition).	https://creativecommons.org/publicdomain/zero/1.0/legalcode
HumanObservation	GIMPO-YUDO-130	Bernhard Seliger | Choi Hyun-Ah | Julius Kivel | Isabel Deville	2019-01-21	13:00-0800/16:30-0800	Windy | Chilly	Asia	KR	Republic of Korea	Gimpo	Civilian Controlled Zone and the Demilitarized Zone included Yu islet Wolgot-Myeon	37.771077	126.536081	WGS84	5000	Aves	Eurasian Tree Sparrow	Passer montanus	40	Lee, W.S., Koo, T.H. and Park, J.Y. (2014). A Field Guide to The Birds of Korea. LG Evergreen Foundation (2nd edition).	https://creativecommons.org/publicdomain/zero/1.0/legalcode
HumanObservation	GIMPO-YUDO-131	Bernhard Seliger | Choi Hyun-Ah | Julius Kivel | Isabel Deville	2019-01-21	13:00-0800/16:30-0800	Windy | Chilly	Asia	KR	Republic of Korea	Gimpo	Civilian Controlled Zone and the Demilitarized Zone included Yu islet Wolgot-Myeon	37.771077	126.536081	WGS84	5000	Aves	Hawfinch	Coccothraustes coccothraustes	1	Lee, W.S., Koo, T.H. and Park, J.Y. (2014). A Field Guide to The Birds of Korea. LG Evergreen Foundation (2nd edition).	https://creativecommons.org/publicdomain/zero/1.0/legalcode
HumanObservation	GIMPO-YUDO-132	Bernhard Seliger | Choi Hyun-Ah | Julius Kivel | Isabel Deville	2019-01-21	13:00-0800/16:30-0800	Windy | Chilly	Asia	KR	Republic of Korea	Gimpo	Civilian Controlled Zone and the Demilitarized Zone included Yu islet Wolgot-Myeon	37.771077	126.536081	WGS84	5000	Aves	Meadow Bunting	Emberiza cioides	3	Lee, W.S., Koo, T.H. and Park, J.Y. (2014). A Field Guide to The Birds of Korea. LG Evergreen Foundation (2nd edition).	https://creativecommons.org/publicdomain/zero/1.0/legalcode
HumanObservation	GIMPO-YUDO-133	Bernhard Seliger | Choi Hyun-Ah | Julius Kivel | Isabel Deville	2019-01-21	13:00-0800/16:30-0800	Windy | Chilly	Asia	KR	Republic of Korea	Gimpo	Civilian Controlled Zone and the Demilitarized Zone included Yu islet Wolgot-Myeon	37.771077	126.536081	WGS84	5000	Aves	Yellow-throated Bunting	Emberiza elegans	9	Lee, W.S., Koo, T.H. and Park, J.Y. (2014). A Field Guide to The Birds of Korea. LG Evergreen Foundation (2nd edition).	https://creativecommons.org/publicdomain/zero/1.0/legalcode
HumanObservation	GIMPO-YUDO-134	Bernhard Seliger | Choi Hyun-Ah | Julius Kivel | Isabel Deville	2019-01-21	13:00-0800/16:30-0800	Windy | Chilly	Asia	KR	Republic of Korea	Gimpo	Civilian Controlled Zone and the Demilitarized Zone included Yu islet Wolgot-Myeon	37.771077	126.536081	WGS84	5000	Aves	Korean Water Deer	Hydropotes inermis	1	Lee, W.S., Koo, T.H. and Park, J.Y. (2014). A Field Guide to The Birds of Korea. LG Evergreen Foundation (2nd edition).	https://creativecommons.org/publicdomain/zero/1.0/legalcode
HumanObservation	GIMPO-SIAM-045	Bernhard Seliger | Choi Hyun-Ah	2019-02-15	09:30-0800/13:00-0800	Snow | Windy	Asia	KR	Republic of Korea	Gimpo	Surrounding areas included Siam-Ri wetland Haseong-Myeon	37.760654	126.65168	WGS84	10000	Aves	Tundra Bean Goose	Anser serrirostris	578	Lee, W.S., Koo, T.H. and Park, J.Y. (2014). A Field Guide to The Birds of Korea. LG Evergreen Foundation (2nd edition).	https://creativecommons.org/publicdomain/zero/1.0/legalcode
HumanObservation	GIMPO-SIAM-046	Bernhard Seliger | Choi Hyun-Ah	2019-02-15	09:30-0800/13:00-0800	Snow | Windy	Asia	KR	Republic of Korea	Gimpo	Surrounding areas included Siam-Ri wetland Haseong-Myeon	37.760654	126.65168	WGS84	10000	Aves	Greater White-fronted Goose	Anser albifrons	286	Lee, W.S., Koo, T.H. and Park, J.Y. (2014). A Field Guide to The Birds of Korea. LG Evergreen Foundation (2nd edition).	https://creativecommons.org/publicdomain/zero/1.0/legalcode
HumanObservation	GIMPO-SIAM-047	Bernhard Seliger | Choi Hyun-Ah	2019-02-15	09:30-0800/13:00-0800	Snow | Windy	Asia	KR	Republic of Korea	Gimpo	Surrounding areas included Siam-Ri wetland Haseong-Myeon	37.760654	126.65168	WGS84	10000	Aves	Mallard	Anas platyrhynchos	62	Lee, W.S., Koo, T.H. and Park, J.Y. (2014). A Field Guide to The Birds of Korea. LG Evergreen Foundation (2nd edition).	https://creativecommons.org/publicdomain/zero/1.0/legalcode
HumanObservation	GIMPO-SIAM-048	Bernhard Seliger | Choi Hyun-Ah	2019-02-15	09:30-0800/13:00-0800	Snow | Windy	Asia	KR	Republic of Korea	Gimpo	Surrounding areas included Siam-Ri wetland Haseong-Myeon	37.760654	126.65168	WGS84	10000	Aves	Red-breasted Merganser	Mergus serrator	1	Lee, W.S., Koo, T.H. and Park, J.Y. (2014). A Field Guide to The Birds of Korea. LG Evergreen Foundation (2nd edition).	https://creativecommons.org/publicdomain/zero/1.0/legalcode
HumanObservation	GIMPO-SIAM-049	Bernhard Seliger | Choi Hyun-Ah	2019-02-15	09:30-0800/13:00-0800	Snow | Windy	Asia	KR	Republic of Korea	Gimpo	Surrounding areas included Siam-Ri wetland Haseong-Myeon	37.760654	126.65168	WGS84	10000	Aves	Common Pheasant	Phasianus colchicus	2	Lee, W.S., Koo, T.H. and Park, J.Y. (2014). A Field Guide to The Birds of Korea. LG Evergreen Foundation (2nd edition).	https://creativecommons.org/publicdomain/zero/1.0/legalcode
HumanObservation	GIMPO-SIAM-050	Bernhard Seliger | Choi Hyun-Ah	2019-02-15	09:30-0800/13:00-0800	Snow | Windy	Asia	KR	Republic of Korea	Gimpo	Surrounding areas included Siam-Ri wetland Haseong-Myeon	37.760654	126.65168	WGS84	10000	Aves	Grey Heron	Ardea cinerea	3	Lee, W.S., Koo, T.H. and Park, J.Y. (2014). A Field Guide to The Birds of Korea. LG Evergreen Foundation (2nd edition).	https://creativecommons.org/publicdomain/zero/1.0/legalcode
HumanObservation	GIMPO-SIAM-051	Bernhard Seliger | Choi Hyun-Ah	2019-02-15	09:30-0800/13:00-0800	Snow | Windy	Asia	KR	Republic of Korea	Gimpo	Surrounding areas included Siam-Ri wetland Haseong-Myeon	37.760654	126.65168	WGS84	10000	Aves	Great Cormorant	Phalacrocora carbo	20	Lee, W.S., Koo, T.H. and Park, J.Y. (2014). A Field Guide to The Birds of Korea. LG Evergreen Foundation (2nd edition).	https://creativecommons.org/publicdomain/zero/1.0/legalcode
HumanObservation	GIMPO-SIAM-052	Bernhard Seliger | Choi Hyun-Ah	2019-02-15	09:30-0800/13:00-0800	Snow | Windy	Asia	KR	Republic of Korea	Gimpo	Surrounding areas included Siam-Ri wetland Haseong-Myeon	37.760654	126.65168	WGS84	10000	Aves	Hen Harrier	Circus cyaneus	1	Lee, W.S., Koo, T.H. and Park, J.Y. (2014). A Field Guide to The Birds of Korea. LG Evergreen Foundation (2nd edition).	https://creativecommons.org/publicdomain/zero/1.0/legalcode
HumanObservation	GIMPO-SIAM-053	Bernhard Seliger | Choi Hyun-Ah	2019-02-15	09:30-0800/13:00-0800	Snow | Windy	Asia	KR	Republic of Korea	Gimpo	Surrounding areas included Siam-Ri wetland Haseong-Myeon	37.760654	126.65168	WGS84	10000	Aves	White-tailed Eagle	Haliaeetus albicilla	8	Lee, W.S., Koo, T.H. and Park, J.Y. (2014). A Field Guide to The Birds of Korea. LG Evergreen Foundation (2nd edition).	https://creativecommons.org/publicdomain/zero/1.0/legalcode
HumanObservation	GIMPO-SIAM-054	Bernhard Seliger | Choi Hyun-Ah	2019-02-15	09:30-0800/13:00-0800	Snow | Windy	Asia	KR	Republic of Korea	Gimpo	Surrounding areas included Siam-Ri wetland Haseong-Myeon	37.760654	126.65168	WGS84	10000	Aves	Eastern Buzzard	Buteo japonicus	4	Lee, W.S., Koo, T.H. and Park, J.Y. (2014). A Field Guide to The Birds of Korea. LG Evergreen Foundation (2nd edition).	https://creativecommons.org/publicdomain/zero/1.0/legalcode
HumanObservation	GIMPO-SIAM-055	Bernhard Seliger | Choi Hyun-Ah	2019-02-15	09:30-0800/13:00-0800	Snow | Windy	Asia	KR	Republic of Korea	Gimpo	Surrounding areas included Siam-Ri wetland Haseong-Myeon	37.760654	126.65168	WGS84	10000	Aves	Oriental Turtle Dove	Streptopelia orientalis	47	Lee, W.S., Koo, T.H. and Park, J.Y. (2014). A Field Guide to The Birds of Korea. LG Evergreen Foundation (2nd edition).	https://creativecommons.org/publicdomain/zero/1.0/legalcode
HumanObservation	GIMPO-SIAM-056	Bernhard Seliger | Choi Hyun-Ah	2019-02-15	09:30-0800/13:00-0800	Snow | Windy	Asia	KR	Republic of Korea	Gimpo	Surrounding areas included Siam-Ri wetland Haseong-Myeon	37.760654	126.65168	WGS84	10000	Aves	Great Spotted Woodpecker	Dendrocopos major	3	Lee, W.S., Koo, T.H. and Park, J.Y. (2014). A Field Guide to The Birds of Korea. LG Evergreen Foundation (2nd edition).	https://creativecommons.org/publicdomain/zero/1.0/legalcode
HumanObservation	GIMPO-SIAM-057	Bernhard Seliger | Choi Hyun-Ah	2019-02-15	09:30-0800/13:00-0800	Snow | Windy	Asia	KR	Republic of Korea	Gimpo	Surrounding areas included Siam-Ri wetland Haseong-Myeon	37.760654	126.65168	WGS84	10000	Aves	Common Kestrel	Falco tinnunculus	2	Lee, W.S., Koo, T.H. and Park, J.Y. (2014). A Field Guide to The Birds of Korea. LG Evergreen Foundation (2nd edition).	https://creativecommons.org/publicdomain/zero/1.0/legalcode
HumanObservation	GIMPO-SIAM-058	Bernhard Seliger | Choi Hyun-Ah	2019-02-15	09:30-0800/13:00-0800	Snow | Windy	Asia	KR	Republic of Korea	Gimpo	Surrounding areas included Siam-Ri wetland Haseong-Myeon	37.760654	126.65168	WGS84	10000	Aves	Bull-headed Shrike	Lanius bucephalus	1	Lee, W.S., Koo, T.H. and Park, J.Y. (2014). A Field Guide to The Birds of Korea. LG Evergreen Foundation (2nd edition).	https://creativecommons.org/publicdomain/zero/1.0/legalcode
HumanObservation	GIMPO-SIAM-059	Bernhard Seliger | Choi Hyun-Ah	2019-02-15	09:30-0800/13:00-0800	Snow | Windy	Asia	KR	Republic of Korea	Gimpo	Surrounding areas included Siam-Ri wetland Haseong-Myeon	37.760654	126.65168	WGS84	10000	Aves	Oriental Magpie	Pica pica	26	Lee, W.S., Koo, T.H. and Park, J.Y. (2014). A Field Guide to The Birds of Korea. LG Evergreen Foundation (2nd edition).	https://creativecommons.org/publicdomain/zero/1.0/legalcode
HumanObservation	GIMPO-SIAM-060	Bernhard Seliger | Choi Hyun-Ah	2019-02-15	09:30-0800/13:00-0800	Snow | Windy	Asia	KR	Republic of Korea	Gimpo	Surrounding areas included Siam-Ri wetland Haseong-Myeon	37.760654	126.65168	WGS84	10000	Aves	Large-billed Crow	Corvus macrorhynchos	3	Lee, W.S., Koo, T.H. and Park, J.Y. (2014). A Field Guide to The Birds of Korea. LG Evergreen Foundation (2nd edition).	https://creativecommons.org/publicdomain/zero/1.0/legalcode
HumanObservation	GIMPO-SIAM-061	Bernhard Seliger | Choi Hyun-Ah	2019-02-15	09:30-0800/13:00-0800	Snow | Windy	Asia	KR	Republic of Korea	Gimpo	Surrounding areas included Siam-Ri wetland Haseong-Myeon	37.760654	126.65168	WGS84	10000	Aves	Marsh Tit	Parus palustris	9	Lee, W.S., Koo, T.H. and Park, J.Y. (2014). A Field Guide to The Birds of Korea. LG Evergreen Foundation (2nd edition).	https://creativecommons.org/publicdomain/zero/1.0/legalcode
HumanObservation	GIMPO-SIAM-062	Bernhard Seliger | Choi Hyun-Ah	2019-02-15	09:30-0800/13:00-0800	Snow | Windy	Asia	KR	Republic of Korea	Gimpo	Surrounding areas included Siam-Ri wetland Haseong-Myeon	37.760654	126.65168	WGS84	10000	Aves	Eastern Great Tit	Parus major	26	Lee, W.S., Koo, T.H. and Park, J.Y. (2014). A Field Guide to The Birds of Korea. LG Evergreen Foundation (2nd edition).	https://creativecommons.org/publicdomain/zero/1.0/legalcode
HumanObservation	GIMPO-SIAM-063	Bernhard Seliger | Choi Hyun-Ah	2019-02-15	09:30-0800/13:00-0800	Snow | Windy	Asia	KR	Republic of Korea	Gimpo	Surrounding areas included Siam-Ri wetland Haseong-Myeon	37.760654	126.65168	WGS84	10000	Aves	Eurasian Skylark	Alauda arvensis	10	Lee, W.S., Koo, T.H. and Park, J.Y. (2014). A Field Guide to The Birds of Korea. LG Evergreen Foundation (2nd edition).	https://creativecommons.org/publicdomain/zero/1.0/legalcode
HumanObservation	GIMPO-SIAM-064	Bernhard Seliger | Choi Hyun-Ah	2019-02-15	09:30-0800/13:00-0800	Snow | Windy	Asia	KR	Republic of Korea	Gimpo	Surrounding areas included Siam-Ri wetland Haseong-Myeon	37.760654	126.65168	WGS84	10000	Aves	Far Eastern Lark	Alauda japonica	15	Lee, W.S., Koo, T.H. and Park, J.Y. (2014). A Field Guide to The Birds of Korea. LG Evergreen Foundation (2nd edition).	https://creativecommons.org/publicdomain/zero/1.0/legalcode
HumanObservation	GIMPO-SIAM-065	Bernhard Seliger | Choi Hyun-Ah	2019-02-15	09:30-0800/13:00-0800	Snow | Windy	Asia	KR	Republic of Korea	Gimpo	Surrounding areas included Siam-Ri wetland Haseong-Myeon	37.760654	126.65168	WGS84	10000	Aves	Long-tailed Tit	Aegitalos caudatus	18	Lee, W.S., Koo, T.H. and Park, J.Y. (2014). A Field Guide to The Birds of Korea. LG Evergreen Foundation (2nd edition).	https://creativecommons.org/publicdomain/zero/1.0/legalcode
HumanObservation	GIMPO-SIAM-066	Bernhard Seliger | Choi Hyun-Ah	2019-02-15	09:30-0800/13:00-0800	Snow | Windy	Asia	KR	Republic of Korea	Gimpo	Surrounding areas included Siam-Ri wetland Haseong-Myeon	37.760654	126.65168	WGS84	10000	Aves	Vinous-throated Parrotbill	Paradoxornis webbianus	150	Lee, W.S., Koo, T.H. and Park, J.Y. (2014). A Field Guide to The Birds of Korea. LG Evergreen Foundation (2nd edition).	https://creativecommons.org/publicdomain/zero/1.0/legalcode
HumanObservation	GIMPO-SIAM-067	Bernhard Seliger | Choi Hyun-Ah	2019-02-15	09:30-0800/13:00-0800	Snow | Windy	Asia	KR	Republic of Korea	Gimpo	Surrounding areas included Siam-Ri wetland Haseong-Myeon	37.760654	126.65168	WGS84	10000	Aves	Eurasian Wren	Troglodytes troglodytes	1	Lee, W.S., Koo, T.H. and Park, J.Y. (2014). A Field Guide to The Birds of Korea. LG Evergreen Foundation (2nd edition).	https://creativecommons.org/publicdomain/zero/1.0/legalcode
HumanObservation	GIMPO-SIAM-068	Bernhard Seliger | Choi Hyun-Ah	2019-02-15	09:30-0800/13:00-0800	Snow | Windy	Asia	KR	Republic of Korea	Gimpo	Surrounding areas included Siam-Ri wetland Haseong-Myeon	37.760654	126.65168	WGS84	10000	Aves	Daurian Redstart	Phoenicurus auroreus	3	Lee, W.S., Koo, T.H. and Park, J.Y. (2014). A Field Guide to The Birds of Korea. LG Evergreen Foundation (2nd edition).	https://creativecommons.org/publicdomain/zero/1.0/legalcode
HumanObservation	GIMPO-SIAM-069	Bernhard Seliger | Choi Hyun-Ah	2019-02-15	09:30-0800/13:00-0800	Snow | Windy	Asia	KR	Republic of Korea	Gimpo	Surrounding areas included Siam-Ri wetland Haseong-Myeon	37.760654	126.65168	WGS84	10000	Aves	Eurasian Tree Sparrow	Passer montanus	189	Lee, W.S., Koo, T.H. and Park, J.Y. (2014). A Field Guide to The Birds of Korea. LG Evergreen Foundation (2nd edition).	https://creativecommons.org/publicdomain/zero/1.0/legalcode
HumanObservation	GIMPO-SIAM-070	Bernhard Seliger | Choi Hyun-Ah	2019-02-15	09:30-0800/13:00-0800	Snow | Windy	Asia	KR	Republic of Korea	Gimpo	Surrounding areas included Siam-Ri wetland Haseong-Myeon	37.760654	126.65168	WGS84	10000	Aves	Grey-capped Greenfinch	Carduelis sinica	3	Lee, W.S., Koo, T.H. and Park, J.Y. (2014). A Field Guide to The Birds of Korea. LG Evergreen Foundation (2nd edition).	https://creativecommons.org/publicdomain/zero/1.0/legalcode
HumanObservation	GIMPO-SIAM-071	Bernhard Seliger | Choi Hyun-Ah	2019-02-15	09:30-0800/13:00-0800	Snow | Windy	Asia	KR	Republic of Korea	Gimpo	Surrounding areas included Siam-Ri wetland Haseong-Myeon	37.760654	126.65168	WGS84	10000	Aves	Meadow Bunting	Emberiza cioides	13	Lee, W.S., Koo, T.H. and Park, J.Y. (2014). A Field Guide to The Birds of Korea. LG Evergreen Foundation (2nd edition).	https://creativecommons.org/publicdomain/zero/1.0/legalcode
HumanObservation	GIMPO-SIAM-072	Bernhard Seliger | Choi Hyun-Ah	2019-02-15	09:30-0800/13:00-0800	Snow | Windy	Asia	KR	Republic of Korea	Gimpo	Surrounding areas included Siam-Ri wetland Haseong-Myeon	37.760654	126.65168	WGS84	10000	Aves	Yellow-throated Bunting	Emberiza elegans	51	Lee, W.S., Koo, T.H. and Park, J.Y. (2014). A Field Guide to The Birds of Korea. LG Evergreen Foundation (2nd edition).	https://creativecommons.org/publicdomain/zero/1.0/legalcode
HumanObservation	GIMPO-SIAM-073	Bernhard Seliger | Choi Hyun-Ah	2019-02-15	09:30-0800/13:00-0800	Snow | Windy	Asia	KR	Republic of Korea	Gimpo	Surrounding areas included Siam-Ri wetland Haseong-Myeon	37.760654	126.65168	WGS84	10000	Aves	Pallas's Reed Bunting	Emberiza pallasi	1	Lee, W.S., Koo, T.H. and Park, J.Y. (2014). A Field Guide to The Birds of Korea. LG Evergreen Foundation (2nd edition).	https://creativecommons.org/publicdomain/zero/1.0/legalcode
HumanObservation	GIMPO-SIAM-074	Bernhard Seliger | Choi Hyun-Ah	2019-02-25	09:30-0800/13:00-0800	Snow | Windy	Asia	KR	Republic of Korea	Gimpo	Surrounding areas included Siam-Ri wetland Haseong-Myeon	37.760654	126.65168	WGS84	10000	Aves	Taiga Bean Goose	Anser fabalis	175	Lee, W.S., Koo, T.H. and Park, J.Y. (2014). A Field Guide to The Birds of Korea. LG Evergreen Foundation (2nd edition).	https://creativecommons.org/publicdomain/zero/1.0/legalcode
HumanObservation	GIMPO-SIAM-075	Bernhard Seliger | Choi Hyun-Ah	2019-02-25	09:30-0800/13:00-0800	Snow | Windy	Asia	KR	Republic of Korea	Gimpo	Surrounding areas included Siam-Ri wetland Haseong-Myeon	37.760654	126.65168	WGS84	10000	Aves	Greater White-fronted Goose	Anser albifrons	557	Lee, W.S., Koo, T.H. and Park, J.Y. (2014). A Field Guide to The Birds of Korea. LG Evergreen Foundation (2nd edition).	https://creativecommons.org/publicdomain/zero/1.0/legalcode
HumanObservation	GIMPO-SIAM-076	Bernhard Seliger | Choi Hyun-Ah	2019-02-25	09:30-0800/13:00-0800	Snow | Windy	Asia	KR	Republic of Korea	Gimpo	Surrounding areas included Siam-Ri wetland Haseong-Myeon	37.760654	126.65168	WGS84	10000	Aves	Mandarin Duck	Aix galericulata	2	Lee, W.S., Koo, T.H. and Park, J.Y. (2014). A Field Guide to The Birds of Korea. LG Evergreen Foundation (2nd edition).	https://creativecommons.org/publicdomain/zero/1.0/legalcode
HumanObservation	GIMPO-SIAM-077	Bernhard Seliger | Choi Hyun-Ah	2019-02-25	09:30-0800/13:00-0800	Snow | Windy	Asia	KR	Republic of Korea	Gimpo	Surrounding areas included Siam-Ri wetland Haseong-Myeon	37.760654	126.65168	WGS84	10000	Aves	Eastern Spot-billed Duck	Anas zonorhyncha	3	Lee, W.S., Koo, T.H. and Park, J.Y. (2014). A Field Guide to The Birds of Korea. LG Evergreen Foundation (2nd edition).	https://creativecommons.org/publicdomain/zero/1.0/legalcode
HumanObservation	GIMPO-SIAM-078	Bernhard Seliger | Choi Hyun-Ah	2019-02-25	09:30-0800/13:00-0800	Snow | Windy	Asia	KR	Republic of Korea	Gimpo	Surrounding areas included Siam-Ri wetland Haseong-Myeon	37.760654	126.65168	WGS84	10000	Aves	Common Pheasant	Phasianus colchicus	1	Lee, W.S., Koo, T.H. and Park, J.Y. (2014). A Field Guide to The Birds of Korea. LG Evergreen Foundation (2nd edition).	https://creativecommons.org/publicdomain/zero/1.0/legalcode
HumanObservation	GIMPO-SIAM-079	Bernhard Seliger | Choi Hyun-Ah	2019-02-25	09:30-0800/13:00-0800	Snow | Windy	Asia	KR	Republic of Korea	Gimpo	Surrounding areas included Siam-Ri wetland Haseong-Myeon	37.760654	126.65168	WGS84	10000	Aves	Grey Heron	Ardea cinerea	3	Lee, W.S., Koo, T.H. and Park, J.Y. (2014). A Field Guide to The Birds of Korea. LG Evergreen Foundation (2nd edition).	https://creativecommons.org/publicdomain/zero/1.0/legalcode
HumanObservation	GIMPO-SIAM-080	Bernhard Seliger | Choi Hyun-Ah	2019-02-25	09:30-0800/13:00-0800	Snow | Windy	Asia	KR	Republic of Korea	Gimpo	Surrounding areas included Siam-Ri wetland Haseong-Myeon	37.760654	126.65168	WGS84	10000	Aves	Great Cormorant	Phalacrocora carbo	4	Lee, W.S., Koo, T.H. and Park, J.Y. (2014). A Field Guide to The Birds of Korea. LG Evergreen Foundation (2nd edition).	https://creativecommons.org/publicdomain/zero/1.0/legalcode
HumanObservation	GIMPO-SIAM-081	Bernhard Seliger | Choi Hyun-Ah	2019-02-25	09:30-0800/13:00-0800	Snow | Windy	Asia	KR	Republic of Korea	Gimpo	Surrounding areas included Siam-Ri wetland Haseong-Myeon	37.760654	126.65168	WGS84	10000	Aves	Hen Harrier	Circus cyaneus	1	Lee, W.S., Koo, T.H. and Park, J.Y. (2014). A Field Guide to The Birds of Korea. LG Evergreen Foundation (2nd edition).	https://creativecommons.org/publicdomain/zero/1.0/legalcode
HumanObservation	GIMPO-SIAM-082	Bernhard Seliger | Choi Hyun-Ah	2019-02-25	09:30-0800/13:00-0800	Snow | Windy	Asia	KR	Republic of Korea	Gimpo	Surrounding areas included Siam-Ri wetland Haseong-Myeon	37.760654	126.65168	WGS84	10000	Aves	White-tailed Eagle	Haliaeetus albicilla	5	Lee, W.S., Koo, T.H. and Park, J.Y. (2014). A Field Guide to The Birds of Korea. LG Evergreen Foundation (2nd edition).	https://creativecommons.org/publicdomain/zero/1.0/legalcode
HumanObservation	GIMPO-SIAM-083	Bernhard Seliger | Choi Hyun-Ah	2019-02-25	09:30-0800/13:00-0800	Snow | Windy	Asia	KR	Republic of Korea	Gimpo	Surrounding areas included Siam-Ri wetland Haseong-Myeon	37.760654	126.65168	WGS84	10000	Aves	Eastern Buzzard	Buteo japonicus	1	Lee, W.S., Koo, T.H. and Park, J.Y. (2014). A Field Guide to The Birds of Korea. LG Evergreen Foundation (2nd edition).	https://creativecommons.org/publicdomain/zero/1.0/legalcode
HumanObservation	GIMPO-SIAM-084	Bernhard Seliger | Choi Hyun-Ah	2019-02-25	09:30-0800/13:00-0800	Snow | Windy	Asia	KR	Republic of Korea	Gimpo	Surrounding areas included Siam-Ri wetland Haseong-Myeon	37.760654	126.65168	WGS84	10000	Aves	Oriental Turtle Dove	Streptopelia orientalis	13	Lee, W.S., Koo, T.H. and Park, J.Y. (2014). A Field Guide to The Birds of Korea. LG Evergreen Foundation (2nd edition).	https://creativecommons.org/publicdomain/zero/1.0/legalcode
HumanObservation	GIMPO-SIAM-085	Bernhard Seliger | Choi Hyun-Ah	2019-02-25	09:30-0800/13:00-0800	Snow | Windy	Asia	KR	Republic of Korea	Gimpo	Surrounding areas included Siam-Ri wetland Haseong-Myeon	37.760654	126.65168	WGS84	10000	Aves	Great Spotted Woodpecker	Dendrocopos major	1	Lee, W.S., Koo, T.H. and Park, J.Y. (2014). A Field Guide to The Birds of Korea. LG Evergreen Foundation (2nd edition).	https://creativecommons.org/publicdomain/zero/1.0/legalcode
HumanObservation	GIMPO-SIAM-086	Bernhard Seliger | Choi Hyun-Ah	2019-02-25	09:30-0800/13:00-0800	Snow | Windy	Asia	KR	Republic of Korea	Gimpo	Surrounding areas included Siam-Ri wetland Haseong-Myeon	37.760654	126.65168	WGS84	10000	Aves	Oriental Magpie	Pica pica	54	Lee, W.S., Koo, T.H. and Park, J.Y. (2014). A Field Guide to The Birds of Korea. LG Evergreen Foundation (2nd edition).	https://creativecommons.org/publicdomain/zero/1.0/legalcode
HumanObservation	GIMPO-SIAM-087	Bernhard Seliger | Choi Hyun-Ah	2019-02-25	09:30-0800/13:00-0800	Snow | Windy	Asia	KR	Republic of Korea	Gimpo	Surrounding areas included Siam-Ri wetland Haseong-Myeon	37.760654	126.65168	WGS84	10000	Aves	Large-billed Crow	Corvus macrorhynchos	15	Lee, W.S., Koo, T.H. and Park, J.Y. (2014). A Field Guide to The Birds of Korea. LG Evergreen Foundation (2nd edition).	https://creativecommons.org/publicdomain/zero/1.0/legalcode
HumanObservation	GIMPO-SIAM-088	Bernhard Seliger | Choi Hyun-Ah	2019-02-25	09:30-0800/13:00-0800	Snow | Windy	Asia	KR	Republic of Korea	Gimpo	Surrounding areas included Siam-Ri wetland Haseong-Myeon	37.760654	126.65168	WGS84	10000	Aves	Marsh Tit	Parus palustris	1	Lee, W.S., Koo, T.H. and Park, J.Y. (2014). A Field Guide to The Birds of Korea. LG Evergreen Foundation (2nd edition).	https://creativecommons.org/publicdomain/zero/1.0/legalcode
HumanObservation	GIMPO-SIAM-089	Bernhard Seliger | Choi Hyun-Ah	2019-02-25	09:30-0800/13:00-0800	Snow | Windy	Asia	KR	Republic of Korea	Gimpo	Surrounding areas included Siam-Ri wetland Haseong-Myeon	37.760654	126.65168	WGS84	10000	Aves	Eastern Great Tit	Parus major	2	Lee, W.S., Koo, T.H. and Park, J.Y. (2014). A Field Guide to The Birds of Korea. LG Evergreen Foundation (2nd edition).	https://creativecommons.org/publicdomain/zero/1.0/legalcode
HumanObservation	GIMPO-SIAM-090	Bernhard Seliger | Choi Hyun-Ah	2019-02-25	09:30-0800/13:00-0800	Snow | Windy	Asia	KR	Republic of Korea	Gimpo	Surrounding areas included Siam-Ri wetland Haseong-Myeon	37.760654	126.65168	WGS84	10000	Aves	Eurasian Skylark	Alauda arvensis	4	Lee, W.S., Koo, T.H. and Park, J.Y. (2014). A Field Guide to The Birds of Korea. LG Evergreen Foundation (2nd edition).	https://creativecommons.org/publicdomain/zero/1.0/legalcode
HumanObservation	GIMPO-SIAM-091	Bernhard Seliger | Choi Hyun-Ah	2019-02-25	09:30-0800/13:00-0800	Snow | Windy	Asia	KR	Republic of Korea	Gimpo	Surrounding areas included Siam-Ri wetland Haseong-Myeon	37.760654	126.65168	WGS84	10000	Aves	Vinous-throated Parrotbill	Paradoxornis webbianus	109	Lee, W.S., Koo, T.H. and Park, J.Y. (2014). A Field Guide to The Birds of Korea. LG Evergreen Foundation (2nd edition).	https://creativecommons.org/publicdomain/zero/1.0/legalcode
HumanObservation	GIMPO-SIAM-092	Bernhard Seliger | Choi Hyun-Ah	2019-02-25	09:30-0800/13:00-0800	Snow | Windy	Asia	KR	Republic of Korea	Gimpo	Surrounding areas included Siam-Ri wetland Haseong-Myeon	37.760654	126.65168	WGS84	10000	Aves	Eurasian Tree Sparrow	Passer montanus	67	Lee, W.S., Koo, T.H. and Park, J.Y. (2014). A Field Guide to The Birds of Korea. LG Evergreen Foundation (2nd edition).	https://creativecommons.org/publicdomain/zero/1.0/legalcode
HumanObservation	GIMPO-SIAM-093	Bernhard Seliger | Choi Hyun-Ah	2019-02-25	09:30-0800/13:00-0800	Snow | Windy	Asia	KR	Republic of Korea	Gimpo	Surrounding areas included Siam-Ri wetland Haseong-Myeon	37.760654	126.65168	WGS84	10000	Aves	Brambling	Fringilla montifringilla	1	Lee, W.S., Koo, T.H. and Park, J.Y. (2014). A Field Guide to The Birds of Korea. LG Evergreen Foundation (2nd edition).	https://creativecommons.org/publicdomain/zero/1.0/legalcode
HumanObservation	GIMPO-SIAM-094	Bernhard Seliger | Choi Hyun-Ah	2019-02-25	09:30-0800/13:00-0800	Snow | Windy	Asia	KR	Republic of Korea	Gimpo	Surrounding areas included Siam-Ri wetland Haseong-Myeon	37.760654	126.65168	WGS84	10000	Aves	Yellow-throated Bunting	Emberiza elegans	10	Lee, W.S., Koo, T.H. and Park, J.Y. (2014). A Field Guide to The Birds of Korea. LG Evergreen Foundation (2nd edition).	https://creativecommons.org/publicdomain/zero/1.0/legalcode
HumanObservation	GIMPO-SIAM-095	Bernhard Seliger | Choi Hyun-Ah	2019-02-25	09:30-0800/13:00-0800	Snow | Windy	Asia	KR	Republic of Korea	Gimpo	Surrounding areas included Siam-Ri wetland Haseong-Myeon	37.760654	126.65168	WGS84	10000	Aves	Pallas's Reed Bunting	Emberiza pallasi	4	Lee, W.S., Koo, T.H. and Park, J.Y. (2014). A Field Guide to The Birds of Korea. LG Evergreen Foundation (2nd edition).	https://creativecommons.org/publicdomain/zero/1.0/legalcode
HumanObservation	GIMPO-YUDO-135	Bernhard Seliger | Choi Hyun-Ah	2019-02-25	13:00-0800/16:30-0800	Snow | Windy	Asia	KR	Republic of Korea	Gimpo	Civilian Controlled Zone and the Demilitarized Zone included Yu islet Wolgot-Myeon	37.771077	126.536081	WGS84	5000	Aves	Tundra Bean Goose	Anser serrirostris	640	Lee, W.S., Koo, T.H. and Park, J.Y. (2014). A Field Guide to The Birds of Korea. LG Evergreen Foundation (2nd edition).	https://creativecommons.org/publicdomain/zero/1.0/legalcode
HumanObservation	GIMPO-YUDO-136	Bernhard Seliger | Choi Hyun-Ah	2019-02-25	13:00-0800/16:30-0800	Snow | Windy	Asia	KR	Republic of Korea	Gimpo	Civilian Controlled Zone and the Demilitarized Zone included Yu islet Wolgot-Myeon	37.771077	126.536081	WGS84	5000	Aves	Greater White-fronted Goose	Anser albifrons	465	Lee, W.S., Koo, T.H. and Park, J.Y. (2014). A Field Guide to The Birds of Korea. LG Evergreen Foundation (2nd edition).	https://creativecommons.org/publicdomain/zero/1.0/legalcode
HumanObservation	GIMPO-YUDO-137	Bernhard Seliger | Choi Hyun-Ah	2019-02-25	13:00-0800/16:30-0800	Snow | Windy	Asia	KR	Republic of Korea	Gimpo	Civilian Controlled Zone and the Demilitarized Zone included Yu islet Wolgot-Myeon	37.771077	126.536081	WGS84	5000	Aves	Eastern Spot-billed Duck	Anas zonorhyncha	67	Lee, W.S., Koo, T.H. and Park, J.Y. (2014). A Field Guide to The Birds of Korea. LG Evergreen Foundation (2nd edition).	https://creativecommons.org/publicdomain/zero/1.0/legalcode
HumanObservation	GIMPO-YUDO-138	Bernhard Seliger | Choi Hyun-Ah	2019-02-25	13:00-0800/16:30-0800	Snow | Windy	Asia	KR	Republic of Korea	Gimpo	Civilian Controlled Zone and the Demilitarized Zone included Yu islet Wolgot-Myeon	37.771077	126.536081	WGS84	5000	Aves	Mallard	Anas platyrhynchos	3	Lee, W.S., Koo, T.H. and Park, J.Y. (2014). A Field Guide to The Birds of Korea. LG Evergreen Foundation (2nd edition).	https://creativecommons.org/publicdomain/zero/1.0/legalcode
HumanObservation	GIMPO-YUDO-139	Bernhard Seliger | Choi Hyun-Ah	2019-02-25	13:00-0800/16:30-0800	Snow | Windy	Asia	KR	Republic of Korea	Gimpo	Civilian Controlled Zone and the Demilitarized Zone included Yu islet Wolgot-Myeon	37.771077	126.536081	WGS84	5000	Aves	Red-breasted Merganser	Mergus serrator	1	Lee, W.S., Koo, T.H. and Park, J.Y. (2014). A Field Guide to The Birds of Korea. LG Evergreen Foundation (2nd edition).	https://creativecommons.org/publicdomain/zero/1.0/legalcode
HumanObservation	GIMPO-YUDO-140	Bernhard Seliger | Choi Hyun-Ah	2019-02-25	13:00-0800/16:30-0800	Snow | Windy	Asia	KR	Republic of Korea	Gimpo	Civilian Controlled Zone and the Demilitarized Zone included Yu islet Wolgot-Myeon	37.771077	126.536081	WGS84	5000	Aves	Common Pheasant	Phasianus colchicus	1	Lee, W.S., Koo, T.H. and Park, J.Y. (2014). A Field Guide to The Birds of Korea. LG Evergreen Foundation (2nd edition).	https://creativecommons.org/publicdomain/zero/1.0/legalcode
HumanObservation	GIMPO-YUDO-141	Bernhard Seliger | Choi Hyun-Ah	2019-02-25	13:00-0800/16:30-0800	Snow | Windy	Asia	KR	Republic of Korea	Gimpo	Civilian Controlled Zone and the Demilitarized Zone included Yu islet Wolgot-Myeon	37.771077	126.536081	WGS84	5000	Aves	Grey Heron	Ardea cinerea	3	Lee, W.S., Koo, T.H. and Park, J.Y. (2014). A Field Guide to The Birds of Korea. LG Evergreen Foundation (2nd edition).	https://creativecommons.org/publicdomain/zero/1.0/legalcode
HumanObservation	GIMPO-YUDO-142	Bernhard Seliger | Choi Hyun-Ah	2019-02-25	13:00-0800/16:30-0800	Snow | Windy	Asia	KR	Republic of Korea	Gimpo	Civilian Controlled Zone and the Demilitarized Zone included Yu islet Wolgot-Myeon	37.771077	126.536081	WGS84	5000	Aves	Great Egret	Ardea alba	1	Lee, W.S., Koo, T.H. and Park, J.Y. (2014). A Field Guide to The Birds of Korea. LG Evergreen Foundation (2nd edition).	https://creativecommons.org/publicdomain/zero/1.0/legalcode
HumanObservation	GIMPO-YUDO-143	Bernhard Seliger | Choi Hyun-Ah	2019-02-25	13:00-0800/16:30-0800	Snow | Windy	Asia	KR	Republic of Korea	Gimpo	Civilian Controlled Zone and the Demilitarized Zone included Yu islet Wolgot-Myeon	37.771077	126.536081	WGS84	5000	Aves	Great Cormorant	Phalacrocora carbo	1201	Lee, W.S., Koo, T.H. and Park, J.Y. (2014). A Field Guide to The Birds of Korea. LG Evergreen Foundation (2nd edition).	https://creativecommons.org/publicdomain/zero/1.0/legalcode
HumanObservation	GIMPO-YUDO-144	Bernhard Seliger | Choi Hyun-Ah	2019-02-25	13:00-0800/16:30-0800	Snow | Windy	Asia	KR	Republic of Korea	Gimpo	Civilian Controlled Zone and the Demilitarized Zone included Yu islet Wolgot-Myeon	37.771077	126.536081	WGS84	5000	Aves	White-tailed Eagle	Haliaeetus albicilla	4	Lee, W.S., Koo, T.H. and Park, J.Y. (2014). A Field Guide to The Birds of Korea. LG Evergreen Foundation (2nd edition).	https://creativecommons.org/publicdomain/zero/1.0/legalcode
HumanObservation	GIMPO-YUDO-145	Bernhard Seliger | Choi Hyun-Ah	2019-02-25	13:00-0800/16:30-0800	Snow | Windy	Asia	KR	Republic of Korea	Gimpo	Civilian Controlled Zone and the Demilitarized Zone included Yu islet Wolgot-Myeon	37.771077	126.536081	WGS84	5000	Aves	Eastern Buzzard	Buteo japonicus	1	Lee, W.S., Koo, T.H. and Park, J.Y. (2014). A Field Guide to The Birds of Korea. LG Evergreen Foundation (2nd edition).	https://creativecommons.org/publicdomain/zero/1.0/legalcode
HumanObservation	GIMPO-YUDO-146	Bernhard Seliger | Choi Hyun-Ah	2019-02-25	13:00-0800/16:30-0800	Snow | Windy	Asia	KR	Republic of Korea	Gimpo	Civilian Controlled Zone and the Demilitarized Zone included Yu islet Wolgot-Myeon	37.771077	126.536081	WGS84	5000	Aves	Common Gull	Larus canus	4	Lee, W.S., Koo, T.H. and Park, J.Y. (2014). A Field Guide to The Birds of Korea. LG Evergreen Foundation (2nd edition).	https://creativecommons.org/publicdomain/zero/1.0/legalcode
HumanObservation	GIMPO-YUDO-147	Bernhard Seliger | Choi Hyun-Ah	2019-02-25	13:00-0800/16:30-0800	Snow | Windy	Asia	KR	Republic of Korea	Gimpo	Civilian Controlled Zone and the Demilitarized Zone included Yu islet Wolgot-Myeon	37.771077	126.536081	WGS84	5000	Aves	Oriental Turtle Dove	Streptopelia orientalis	16	Lee, W.S., Koo, T.H. and Park, J.Y. (2014). A Field Guide to The Birds of Korea. LG Evergreen Foundation (2nd edition).	https://creativecommons.org/publicdomain/zero/1.0/legalcode
HumanObservation	GIMPO-YUDO-148	Bernhard Seliger | Choi Hyun-Ah	2019-02-25	13:00-0800/16:30-0800	Snow | Windy	Asia	KR	Republic of Korea	Gimpo	Civilian Controlled Zone and the Demilitarized Zone included Yu islet Wolgot-Myeon	37.771077	126.536081	WGS84	5000	Aves	Great Spotted Woodpecker	Dendrocopos major	1	Lee, W.S., Koo, T.H. and Park, J.Y. (2014). A Field Guide to The Birds of Korea. LG Evergreen Foundation (2nd edition).	https://creativecommons.org/publicdomain/zero/1.0/legalcode
HumanObservation	GIMPO-YUDO-149	Bernhard Seliger | Choi Hyun-Ah	2019-02-25	13:00-0800/16:30-0800	Snow | Windy	Asia	KR	Republic of Korea	Gimpo	Civilian Controlled Zone and the Demilitarized Zone included Yu islet Wolgot-Myeon	37.771077	126.536081	WGS84	5000	Aves	Grey-headed Woodpecker	Picus canus	1	Lee, W.S., Koo, T.H. and Park, J.Y. (2014). A Field Guide to The Birds of Korea. LG Evergreen Foundation (2nd edition).	https://creativecommons.org/publicdomain/zero/1.0/legalcode
HumanObservation	GIMPO-YUDO-150	Bernhard Seliger | Choi Hyun-Ah	2019-02-25	13:00-0800/16:30-0800	Snow | Windy	Asia	KR	Republic of Korea	Gimpo	Civilian Controlled Zone and the Demilitarized Zone included Yu islet Wolgot-Myeon	37.771077	126.536081	WGS84	5000	Aves	Common Kestrel	Falco tinnunculus	1	Lee, W.S., Koo, T.H. and Park, J.Y. (2014). A Field Guide to The Birds of Korea. LG Evergreen Foundation (2nd edition).	https://creativecommons.org/publicdomain/zero/1.0/legalcode
HumanObservation	GIMPO-YUDO-151	Bernhard Seliger | Choi Hyun-Ah	2019-02-25	13:00-0800/16:30-0800	Snow | Windy	Asia	KR	Republic of Korea	Gimpo	Civilian Controlled Zone and the Demilitarized Zone included Yu islet Wolgot-Myeon	37.771077	126.536081	WGS84	5000	Aves	Oriental Magpie	Pica pica	40	Lee, W.S., Koo, T.H. and Park, J.Y. (2014). A Field Guide to The Birds of Korea. LG Evergreen Foundation (2nd edition).	https://creativecommons.org/publicdomain/zero/1.0/legalcode
HumanObservation	GIMPO-YUDO-152	Bernhard Seliger | Choi Hyun-Ah	2019-02-25	13:00-0800/16:30-0800	Snow | Windy	Asia	KR	Republic of Korea	Gimpo	Civilian Controlled Zone and the Demilitarized Zone included Yu islet Wolgot-Myeon	37.771077	126.536081	WGS84	5000	Aves	Large-billed Crow	Corvus macrorhynchos	19	Lee, W.S., Koo, T.H. and Park, J.Y. (2014). A Field Guide to The Birds of Korea. LG Evergreen Foundation (2nd edition).	https://creativecommons.org/publicdomain/zero/1.0/legalcode
HumanObservation	GIMPO-YUDO-153	Bernhard Seliger | Choi Hyun-Ah	2019-02-25	13:00-0800/16:30-0800	Snow | Windy	Asia	KR	Republic of Korea	Gimpo	Civilian Controlled Zone and the Demilitarized Zone included Yu islet Wolgot-Myeon	37.771077	126.536081	WGS84	5000	Aves	Marsh Tit	Parus palustris	4	Lee, W.S., Koo, T.H. and Park, J.Y. (2014). A Field Guide to The Birds of Korea. LG Evergreen Foundation (2nd edition).	https://creativecommons.org/publicdomain/zero/1.0/legalcode
HumanObservation	GIMPO-YUDO-154	Bernhard Seliger | Choi Hyun-Ah	2019-02-25	13:00-0800/16:30-0800	Snow | Windy	Asia	KR	Republic of Korea	Gimpo	Civilian Controlled Zone and the Demilitarized Zone included Yu islet Wolgot-Myeon	37.771077	126.536081	WGS84	5000	Aves	Eastern Great Tit	Parus major	4	Lee, W.S., Koo, T.H. and Park, J.Y. (2014). A Field Guide to The Birds of Korea. LG Evergreen Foundation (2nd edition).	https://creativecommons.org/publicdomain/zero/1.0/legalcode
HumanObservation	GIMPO-YUDO-155	Bernhard Seliger | Choi Hyun-Ah	2019-02-25	13:00-0800/16:30-0800	Snow | Windy	Asia	KR	Republic of Korea	Gimpo	Civilian Controlled Zone and the Demilitarized Zone included Yu islet Wolgot-Myeon	37.771077	126.536081	WGS84	5000	Aves	Brown-eared Bulbul	Hypsipetes amaurotis	5	Lee, W.S., Koo, T.H. and Park, J.Y. (2014). A Field Guide to The Birds of Korea. LG Evergreen Foundation (2nd edition).	https://creativecommons.org/publicdomain/zero/1.0/legalcode
HumanObservation	GIMPO-YUDO-156	Bernhard Seliger | Choi Hyun-Ah	2019-02-25	13:00-0800/16:30-0800	Snow | Windy	Asia	KR	Republic of Korea	Gimpo	Civilian Controlled Zone and the Demilitarized Zone included Yu islet Wolgot-Myeon	37.771077	126.536081	WGS84	5000	Aves	Vinous-throated Parrotbill	Paradoxornis webbianus	17	Lee, W.S., Koo, T.H. and Park, J.Y. (2014). A Field Guide to The Birds of Korea. LG Evergreen Foundation (2nd edition).	https://creativecommons.org/publicdomain/zero/1.0/legalcode
HumanObservation	GIMPO-YUDO-157	Bernhard Seliger | Choi Hyun-Ah	2019-02-25	13:00-0800/16:30-0800	Snow | Windy	Asia	KR	Republic of Korea	Gimpo	Civilian Controlled Zone and the Demilitarized Zone included Yu islet Wolgot-Myeon	37.771077	126.536081	WGS84	5000	Aves	Daurian Redstart	Phoenicurus auroreus	1	Lee, W.S., Koo, T.H. and Park, J.Y. (2014). A Field Guide to The Birds of Korea. LG Evergreen Foundation (2nd edition).	https://creativecommons.org/publicdomain/zero/1.0/legalcode
HumanObservation	GIMPO-YUDO-158	Bernhard Seliger | Choi Hyun-Ah	2019-02-25	13:00-0800/16:30-0800	Snow | Windy	Asia	KR	Republic of Korea	Gimpo	Civilian Controlled Zone and the Demilitarized Zone included Yu islet Wolgot-Myeon	37.771077	126.536081	WGS84	5000	Aves	Eurasian Tree Sparrow	Passer montanus	117	Lee, W.S., Koo, T.H. and Park, J.Y. (2014). A Field Guide to The Birds of Korea. LG Evergreen Foundation (2nd edition).	https://creativecommons.org/publicdomain/zero/1.0/legalcode
HumanObservation	GIMPO-YUDO-159	Bernhard Seliger | Choi Hyun-Ah	2019-02-25	13:00-0800/16:30-0800	Snow | Windy	Asia	KR	Republic of Korea	Gimpo	Civilian Controlled Zone and the Demilitarized Zone included Yu islet Wolgot-Myeon	37.771077	126.536081	WGS84	5000	Aves	Meadow Bunting	Emberiza cioides	3	Lee, W.S., Koo, T.H. and Park, J.Y. (2014). A Field Guide to The Birds of Korea. LG Evergreen Foundation (2nd edition).	https://creativecommons.org/publicdomain/zero/1.0/legalcode
HumanObservation	GIMPO-YUDO-160	Bernhard Seliger | Choi Hyun-Ah	2019-02-25	13:00-0800/16:30-0800	Snow | Windy	Asia	KR	Republic of Korea	Gimpo	Civilian Controlled Zone and the Demilitarized Zone included Yu islet Wolgot-Myeon	37.771077	126.536081	WGS84	5000	Aves	Yellow-throated Bunting	Emberiza elegans	6	Lee, W.S., Koo, T.H. and Park, J.Y. (2014). A Field Guide to The Birds of Korea. LG Evergreen Foundation (2nd edition).	https://creativecommons.org/publicdomain/zero/1.0/legalcode
HumanObservation	GIMPO-YUDO-161	Bernhard Seliger | Choi Hyun-Ah	2019-02-25	13:00-0800/16:30-0800	Snow | Windy	Asia	KR	Republic of Korea	Gimpo	Civilian Controlled Zone and the Demilitarized Zone included Yu islet Wolgot-Myeon	37.771077	126.536081	WGS84	5000	Aves	Pallas's Reed Bunting	Emberiza pallasi	3	Lee, W.S., Koo, T.H. and Park, J.Y. (2014). A Field Guide to The Birds of Korea. LG Evergreen Foundation (2nd edition).	https://creativecommons.org/publicdomain/zero/1.0/legalcode
HumanObservation	GIMPO-SIAM-096	Nial Moores | Bernhard Seliger	2019-03-13	09:30-0800/13:25-0800	Windy	Asia	KR	Republic of Korea	Gimpo	Surrounding areas included Siam-Ri wetland Haseong-Myeon	37.760654	126.65168	WGS84	10000	Aves	Taiga Bean Goose	Anser fabalis	28	Lee, W.S., Koo, T.H. and Park, J.Y. (2014). A Field Guide to The Birds of Korea. LG Evergreen Foundation (2nd edition).	https://creativecommons.org/publicdomain/zero/1.0/legalcode
HumanObservation	GIMPO-SIAM-097	Nial Moores | Bernhard Seliger	2019-03-13	09:30-0800/13:25-0800	Windy	Asia	KR	Republic of Korea	Gimpo	Surrounding areas included Siam-Ri wetland Haseong-Myeon	37.760654	126.65168	WGS84	10000	Aves	Tundra Bean Goose	Anser serrirostris	427	Lee, W.S., Koo, T.H. and Park, J.Y. (2014). A Field Guide to The Birds of Korea. LG Evergreen Foundation (2nd edition).	https://creativecommons.org/publicdomain/zero/1.0/legalcode
HumanObservation	GIMPO-SIAM-098	Nial Moores | Bernhard Seliger	2019-03-13	09:30-0800/13:25-0800	Windy	Asia	KR	Republic of Korea	Gimpo	Surrounding areas included Siam-Ri wetland Haseong-Myeon	37.760654	126.65168	WGS84	10000	Aves	Greater White-fronted Goose	Anser albifrons	851	Lee, W.S., Koo, T.H. and Park, J.Y. (2014). A Field Guide to The Birds of Korea. LG Evergreen Foundation (2nd edition).	https://creativecommons.org/publicdomain/zero/1.0/legalcode
HumanObservation	GIMPO-SIAM-099	Nial Moores | Bernhard Seliger	2019-03-13	09:30-0800/13:25-0800	Windy	Asia	KR	Republic of Korea	Gimpo	Surrounding areas included Siam-Ri wetland Haseong-Myeon	37.760654	126.65168	WGS84	10000	Aves	Eastern Spot-billed Duck	Anas zonorhyncha	5	Lee, W.S., Koo, T.H. and Park, J.Y. (2014). A Field Guide to The Birds of Korea. LG Evergreen Foundation (2nd edition).	https://creativecommons.org/publicdomain/zero/1.0/legalcode
HumanObservation	GIMPO-SIAM-100	Nial Moores | Bernhard Seliger	2019-03-13	09:30-0800/13:25-0800	Windy	Asia	KR	Republic of Korea	Gimpo	Surrounding areas included Siam-Ri wetland Haseong-Myeon	37.760654	126.65168	WGS84	10000	Aves	Common Pochard	Aythya ferina	327	Lee, W.S., Koo, T.H. and Park, J.Y. (2014). A Field Guide to The Birds of Korea. LG Evergreen Foundation (2nd edition).	https://creativecommons.org/publicdomain/zero/1.0/legalcode
HumanObservation	GIMPO-SIAM-101	Nial Moores | Bernhard Seliger	2019-03-13	09:30-0800/13:25-0800	Windy	Asia	KR	Republic of Korea	Gimpo	Surrounding areas included Siam-Ri wetland Haseong-Myeon	37.760654	126.65168	WGS84	10000	Aves	Tufted Duck	Aythya fuligula	3	Lee, W.S., Koo, T.H. and Park, J.Y. (2014). A Field Guide to The Birds of Korea. LG Evergreen Foundation (2nd edition).	https://creativecommons.org/publicdomain/zero/1.0/legalcode
HumanObservation	GIMPO-SIAM-102	Nial Moores | Bernhard Seliger	2019-03-13	09:30-0800/13:25-0800	Windy	Asia	KR	Republic of Korea	Gimpo	Surrounding areas included Siam-Ri wetland Haseong-Myeon	37.760654	126.65168	WGS84	10000	Aves	Smew	Mergellus albellus	1	Lee, W.S., Koo, T.H. and Park, J.Y. (2014). A Field Guide to The Birds of Korea. LG Evergreen Foundation (2nd edition).	https://creativecommons.org/publicdomain/zero/1.0/legalcode
HumanObservation	GIMPO-SIAM-103	Nial Moores | Bernhard Seliger	2019-03-13	09:30-0800/13:25-0800	Windy	Asia	KR	Republic of Korea	Gimpo	Surrounding areas included Siam-Ri wetland Haseong-Myeon	37.760654	126.65168	WGS84	10000	Aves	Red-breasted Merganser	Mergus serrator	2	Lee, W.S., Koo, T.H. and Park, J.Y. (2014). A Field Guide to The Birds of Korea. LG Evergreen Foundation (2nd edition).	https://creativecommons.org/publicdomain/zero/1.0/legalcode
HumanObservation	GIMPO-SIAM-104	Nial Moores | Bernhard Seliger	2019-03-13	09:30-0800/13:25-0800	Windy	Asia	KR	Republic of Korea	Gimpo	Surrounding areas included Siam-Ri wetland Haseong-Myeon	37.760654	126.65168	WGS84	10000	Aves	Common Pheasant	Phasianus colchicus	2	Lee, W.S., Koo, T.H. and Park, J.Y. (2014). A Field Guide to The Birds of Korea. LG Evergreen Foundation (2nd edition).	https://creativecommons.org/publicdomain/zero/1.0/legalcode
HumanObservation	GIMPO-SIAM-105	Nial Moores | Bernhard Seliger	2019-03-13	09:30-0800/13:25-0800	Windy	Asia	KR	Republic of Korea	Gimpo	Surrounding areas included Siam-Ri wetland Haseong-Myeon	37.760654	126.65168	WGS84	10000	Aves	Great Crested Grebe	Podiceps cristatus	2	Lee, W.S., Koo, T.H. and Park, J.Y. (2014). A Field Guide to The Birds of Korea. LG Evergreen Foundation (2nd edition).	https://creativecommons.org/publicdomain/zero/1.0/legalcode
HumanObservation	GIMPO-SIAM-106	Nial Moores | Bernhard Seliger	2019-03-13	09:30-0800/13:25-0800	Windy	Asia	KR	Republic of Korea	Gimpo	Surrounding areas included Siam-Ri wetland Haseong-Myeon	37.760654	126.65168	WGS84	10000	Aves	Grey Heron	Ardea cinerea	14	Lee, W.S., Koo, T.H. and Park, J.Y. (2014). A Field Guide to The Birds of Korea. LG Evergreen Foundation (2nd edition).	https://creativecommons.org/publicdomain/zero/1.0/legalcode
HumanObservation	GIMPO-SIAM-107	Nial Moores | Bernhard Seliger	2019-03-13	09:30-0800/13:25-0800	Windy	Asia	KR	Republic of Korea	Gimpo	Surrounding areas included Siam-Ri wetland Haseong-Myeon	37.760654	126.65168	WGS84	10000	Aves	Great Egret	Ardea alba	3	Lee, W.S., Koo, T.H. and Park, J.Y. (2014). A Field Guide to The Birds of Korea. LG Evergreen Foundation (2nd edition).	https://creativecommons.org/publicdomain/zero/1.0/legalcode
HumanObservation	GIMPO-SIAM-108	Nial Moores | Bernhard Seliger	2019-03-13	09:30-0800/13:25-0800	Windy	Asia	KR	Republic of Korea	Gimpo	Surrounding areas included Siam-Ri wetland Haseong-Myeon	37.760654	126.65168	WGS84	10000	Aves	Great Cormorant	Phalacrocora carbo	5	Lee, W.S., Koo, T.H. and Park, J.Y. (2014). A Field Guide to The Birds of Korea. LG Evergreen Foundation (2nd edition).	https://creativecommons.org/publicdomain/zero/1.0/legalcode
HumanObservation	GIMPO-SIAM-109	Nial Moores | Bernhard Seliger	2019-03-13	09:30-0800/13:25-0800	Windy	Asia	KR	Republic of Korea	Gimpo	Surrounding areas included Siam-Ri wetland Haseong-Myeon	37.760654	126.65168	WGS84	10000	Aves	Northern Goshawk	Accipiter gentilis	1	Lee, W.S., Koo, T.H. and Park, J.Y. (2014). A Field Guide to The Birds of Korea. LG Evergreen Foundation (2nd edition).	https://creativecommons.org/publicdomain/zero/1.0/legalcode
HumanObservation	GIMPO-SIAM-110	Nial Moores | Bernhard Seliger	2019-03-13	09:30-0800/13:25-0800	Windy	Asia	KR	Republic of Korea	Gimpo	Surrounding areas included Siam-Ri wetland Haseong-Myeon	37.760654	126.65168	WGS84	10000	Aves	White-tailed Eagle	Haliaeetus albicilla	1	Lee, W.S., Koo, T.H. and Park, J.Y. (2014). A Field Guide to The Birds of Korea. LG Evergreen Foundation (2nd edition).	https://creativecommons.org/publicdomain/zero/1.0/legalcode
HumanObservation	GIMPO-SIAM-111	Nial Moores | Bernhard Seliger	2019-03-13	09:30-0800/13:25-0800	Windy	Asia	KR	Republic of Korea	Gimpo	Surrounding areas included Siam-Ri wetland Haseong-Myeon	37.760654	126.65168	WGS84	10000	Aves	Eastern Buzzard	Buteo japonicus	2	Lee, W.S., Koo, T.H. and Park, J.Y. (2014). A Field Guide to The Birds of Korea. LG Evergreen Foundation (2nd edition).	https://creativecommons.org/publicdomain/zero/1.0/legalcode
HumanObservation	GIMPO-SIAM-112	Nial Moores | Bernhard Seliger	2019-03-13	09:30-0800/13:25-0800	Windy	Asia	KR	Republic of Korea	Gimpo	Surrounding areas included Siam-Ri wetland Haseong-Myeon	37.760654	126.65168	WGS84	10000	Aves	Black-headed Gull	Chroicocephalus ridibindus	1	Lee, W.S., Koo, T.H. and Park, J.Y. (2014). A Field Guide to The Birds of Korea. LG Evergreen Foundation (2nd edition).	https://creativecommons.org/publicdomain/zero/1.0/legalcode
HumanObservation	GIMPO-SIAM-113	Nial Moores | Bernhard Seliger	2019-03-13	09:30-0800/13:25-0800	Windy	Asia	KR	Republic of Korea	Gimpo	Surrounding areas included Siam-Ri wetland Haseong-Myeon	37.760654	126.65168	WGS84	10000	Aves	Saunders's Gull	Chroicocephalus saundersi	1300	Lee, W.S., Koo, T.H. and Park, J.Y. (2014). A Field Guide to The Birds of Korea. LG Evergreen Foundation (2nd edition).	https://creativecommons.org/publicdomain/zero/1.0/legalcode
HumanObservation	GIMPO-SIAM-114	Nial Moores | Bernhard Seliger	2019-03-13	09:30-0800/13:25-0800	Windy	Asia	KR	Republic of Korea	Gimpo	Surrounding areas included Siam-Ri wetland Haseong-Myeon	37.760654	126.65168	WGS84	10000	Aves	Black-tailed Gull	Larus crassirostris	1300	Lee, W.S., Koo, T.H. and Park, J.Y. (2014). A Field Guide to The Birds of Korea. LG Evergreen Foundation (2nd edition).	https://creativecommons.org/publicdomain/zero/1.0/legalcode
HumanObservation	GIMPO-SIAM-115	Nial Moores | Bernhard Seliger	2019-03-13	09:30-0800/13:25-0800	Windy	Asia	KR	Republic of Korea	Gimpo	Surrounding areas included Siam-Ri wetland Haseong-Myeon	37.760654	126.65168	WGS84	10000	Aves	Oriental Turtle Dove	Streptopelia orientalis	13	Lee, W.S., Koo, T.H. and Park, J.Y. (2014). A Field Guide to The Birds of Korea. LG Evergreen Foundation (2nd edition).	https://creativecommons.org/publicdomain/zero/1.0/legalcode
HumanObservation	GIMPO-SIAM-116	Nial Moores | Bernhard Seliger	2019-03-13	09:30-0800/13:25-0800	Windy	Asia	KR	Republic of Korea	Gimpo	Surrounding areas included Siam-Ri wetland Haseong-Myeon	37.760654	126.65168	WGS84	10000	Aves	Grey-capped Pygmy Woodpecker	Yungipicus canicapillus	1	Lee, W.S., Koo, T.H. and Park, J.Y. (2014). A Field Guide to The Birds of Korea. LG Evergreen Foundation (2nd edition).	https://creativecommons.org/publicdomain/zero/1.0/legalcode
HumanObservation	GIMPO-SIAM-117	Nial Moores | Bernhard Seliger	2019-03-13	09:30-0800/13:25-0800	Windy	Asia	KR	Republic of Korea	Gimpo	Surrounding areas included Siam-Ri wetland Haseong-Myeon	37.760654	126.65168	WGS84	10000	Aves	Japanese Pygmy Woodpecker	Dendrocopos kizuki	1	Lee, W.S., Koo, T.H. and Park, J.Y. (2014). A Field Guide to The Birds of Korea. LG Evergreen Foundation (2nd edition).	https://creativecommons.org/publicdomain/zero/1.0/legalcode
HumanObservation	GIMPO-SIAM-118	Nial Moores | Bernhard Seliger	2019-03-13	09:30-0800/13:25-0800	Windy	Asia	KR	Republic of Korea	Gimpo	Surrounding areas included Siam-Ri wetland Haseong-Myeon	37.760654	126.65168	WGS84	10000	Aves	Grey-headed Woodpecker	Picus canus	1	Lee, W.S., Koo, T.H. and Park, J.Y. (2014). A Field Guide to The Birds of Korea. LG Evergreen Foundation (2nd edition).	https://creativecommons.org/publicdomain/zero/1.0/legalcode
HumanObservation	GIMPO-SIAM-119	Nial Moores | Bernhard Seliger	2019-03-13	09:30-0800/13:25-0800	Windy	Asia	KR	Republic of Korea	Gimpo	Surrounding areas included Siam-Ri wetland Haseong-Myeon	37.760654	126.65168	WGS84	10000	Aves	Common Kestrel	Falco tinnunculus	1	Lee, W.S., Koo, T.H. and Park, J.Y. (2014). A Field Guide to The Birds of Korea. LG Evergreen Foundation (2nd edition).	https://creativecommons.org/publicdomain/zero/1.0/legalcode
HumanObservation	GIMPO-SIAM-120	Nial Moores | Bernhard Seliger	2019-03-13	09:30-0800/13:25-0800	Windy	Asia	KR	Republic of Korea	Gimpo	Surrounding areas included Siam-Ri wetland Haseong-Myeon	37.760654	126.65168	WGS84	10000	Aves	Bull-headed Shrike	Lanius bucephalus	1	Lee, W.S., Koo, T.H. and Park, J.Y. (2014). A Field Guide to The Birds of Korea. LG Evergreen Foundation (2nd edition).	https://creativecommons.org/publicdomain/zero/1.0/legalcode
HumanObservation	GIMPO-SIAM-121	Nial Moores | Bernhard Seliger	2019-03-13	09:30-0800/13:25-0800	Windy	Asia	KR	Republic of Korea	Gimpo	Surrounding areas included Siam-Ri wetland Haseong-Myeon	37.760654	126.65168	WGS84	10000	Aves	Oriental Magpie	Pica pica	16	Lee, W.S., Koo, T.H. and Park, J.Y. (2014). A Field Guide to The Birds of Korea. LG Evergreen Foundation (2nd edition).	https://creativecommons.org/publicdomain/zero/1.0/legalcode
HumanObservation	GIMPO-SIAM-122	Nial Moores | Bernhard Seliger	2019-03-13	09:30-0800/13:25-0800	Windy	Asia	KR	Republic of Korea	Gimpo	Surrounding areas included Siam-Ri wetland Haseong-Myeon	37.760654	126.65168	WGS84	10000	Aves	Rook	Corvus frugilegus	140	Lee, W.S., Koo, T.H. and Park, J.Y. (2014). A Field Guide to The Birds of Korea. LG Evergreen Foundation (2nd edition).	https://creativecommons.org/publicdomain/zero/1.0/legalcode
HumanObservation	GIMPO-SIAM-123	Nial Moores | Bernhard Seliger	2019-03-13	09:30-0800/13:25-0800	Windy	Asia	KR	Republic of Korea	Gimpo	Surrounding areas included Siam-Ri wetland Haseong-Myeon	37.760654	126.65168	WGS84	10000	Aves	Large-billed Crow	Corvus macrorhynchos	2	Lee, W.S., Koo, T.H. and Park, J.Y. (2014). A Field Guide to The Birds of Korea. LG Evergreen Foundation (2nd edition).	https://creativecommons.org/publicdomain/zero/1.0/legalcode
HumanObservation	GIMPO-SIAM-124	Nial Moores | Bernhard Seliger	2019-03-13	09:30-0800/13:25-0800	Windy	Asia	KR	Republic of Korea	Gimpo	Surrounding areas included Siam-Ri wetland Haseong-Myeon	37.760654	126.65168	WGS84	10000	Aves	Varied Tit	Poecile varius	7	Lee, W.S., Koo, T.H. and Park, J.Y. (2014). A Field Guide to The Birds of Korea. LG Evergreen Foundation (2nd edition).	https://creativecommons.org/publicdomain/zero/1.0/legalcode
HumanObservation	GIMPO-SIAM-125	Nial Moores | Bernhard Seliger	2019-03-13	09:30-0800/13:25-0800	Windy	Asia	KR	Republic of Korea	Gimpo	Surrounding areas included Siam-Ri wetland Haseong-Myeon	37.760654	126.65168	WGS84	10000	Aves	Marsh Tit	Parus palustris	7	Lee, W.S., Koo, T.H. and Park, J.Y. (2014). A Field Guide to The Birds of Korea. LG Evergreen Foundation (2nd edition).	https://creativecommons.org/publicdomain/zero/1.0/legalcode
HumanObservation	GIMPO-SIAM-126	Nial Moores | Bernhard Seliger	2019-03-13	09:30-0800/13:25-0800	Windy	Asia	KR	Republic of Korea	Gimpo	Surrounding areas included Siam-Ri wetland Haseong-Myeon	37.760654	126.65168	WGS84	10000	Aves	Eastern Great Tit	Parus major	12	Lee, W.S., Koo, T.H. and Park, J.Y. (2014). A Field Guide to The Birds of Korea. LG Evergreen Foundation (2nd edition).	https://creativecommons.org/publicdomain/zero/1.0/legalcode
HumanObservation	GIMPO-SIAM-127	Nial Moores | Bernhard Seliger	2019-03-13	09:30-0800/13:25-0800	Windy	Asia	KR	Republic of Korea	Gimpo	Surrounding areas included Siam-Ri wetland Haseong-Myeon	37.760654	126.65168	WGS84	10000	Aves	Brown-eared Bulbul	Hypsipetes amaurotis	2	Lee, W.S., Koo, T.H. and Park, J.Y. (2014). A Field Guide to The Birds of Korea. LG Evergreen Foundation (2nd edition).	https://creativecommons.org/publicdomain/zero/1.0/legalcode
HumanObservation	GIMPO-SIAM-128	Nial Moores | Bernhard Seliger	2019-03-13	09:30-0800/13:25-0800	Windy	Asia	KR	Republic of Korea	Gimpo	Surrounding areas included Siam-Ri wetland Haseong-Myeon	37.760654	126.65168	WGS84	10000	Aves	Vinous-throated Parrotbill	Paradoxornis webbianus	15	Lee, W.S., Koo, T.H. and Park, J.Y. (2014). A Field Guide to The Birds of Korea. LG Evergreen Foundation (2nd edition).	https://creativecommons.org/publicdomain/zero/1.0/legalcode
HumanObservation	GIMPO-SIAM-129	Nial Moores | Bernhard Seliger	2019-03-13	09:30-0800/13:25-0800	Windy	Asia	KR	Republic of Korea	Gimpo	Surrounding areas included Siam-Ri wetland Haseong-Myeon	37.760654	126.65168	WGS84	10000	Aves	White-cheeked Starling	Spodiopsar cineraceus	5	Lee, W.S., Koo, T.H. and Park, J.Y. (2014). A Field Guide to The Birds of Korea. LG Evergreen Foundation (2nd edition).	https://creativecommons.org/publicdomain/zero/1.0/legalcode
HumanObservation	GIMPO-SIAM-130	Nial Moores | Bernhard Seliger	2019-03-13	09:30-0800/13:25-0800	Windy	Asia	KR	Republic of Korea	Gimpo	Surrounding areas included Siam-Ri wetland Haseong-Myeon	37.760654	126.65168	WGS84	10000	Aves	Eurasian Tree Sparrow	Passer montanus	56	Lee, W.S., Koo, T.H. and Park, J.Y. (2014). A Field Guide to The Birds of Korea. LG Evergreen Foundation (2nd edition).	https://creativecommons.org/publicdomain/zero/1.0/legalcode
HumanObservation	GIMPO-SIAM-131	Nial Moores | Bernhard Seliger	2019-03-13	09:30-0800/13:25-0800	Windy	Asia	KR	Republic of Korea	Gimpo	Surrounding areas included Siam-Ri wetland Haseong-Myeon	37.760654	126.65168	WGS84	10000	Aves	White Wagtail	Motacilla alba	1	Lee, W.S., Koo, T.H. and Park, J.Y. (2014). A Field Guide to The Birds of Korea. LG Evergreen Foundation (2nd edition).	https://creativecommons.org/publicdomain/zero/1.0/legalcode
HumanObservation	GIMPO-SIAM-132	Nial Moores | Bernhard Seliger	2019-03-13	09:30-0800/13:25-0800	Windy	Asia	KR	Republic of Korea	Gimpo	Surrounding areas included Siam-Ri wetland Haseong-Myeon	37.760654	126.65168	WGS84	10000	Aves	Brambling	Fringilla montifringilla	1	Lee, W.S., Koo, T.H. and Park, J.Y. (2014). A Field Guide to The Birds of Korea. LG Evergreen Foundation (2nd edition).	https://creativecommons.org/publicdomain/zero/1.0/legalcode
HumanObservation	GIMPO-SIAM-133	Nial Moores | Bernhard Seliger	2019-03-13	09:30-0800/13:25-0800	Windy	Asia	KR	Republic of Korea	Gimpo	Surrounding areas included Siam-Ri wetland Haseong-Myeon	37.760654	126.65168	WGS84	10000	Aves	Hawfinch	Coccothraustes coccothraustes	10	Lee, W.S., Koo, T.H. and Park, J.Y. (2014). A Field Guide to The Birds of Korea. LG Evergreen Foundation (2nd edition).	https://creativecommons.org/publicdomain/zero/1.0/legalcode
HumanObservation	GIMPO-SIAM-134	Nial Moores | Bernhard Seliger	2019-03-13	09:30-0800/13:25-0800	Windy	Asia	KR	Republic of Korea	Gimpo	Surrounding areas included Siam-Ri wetland Haseong-Myeon	37.760654	126.65168	WGS84	10000	Aves	Yellow-throated Bunting	Emberiza elegans	10	Lee, W.S., Koo, T.H. and Park, J.Y. (2014). A Field Guide to The Birds of Korea. LG Evergreen Foundation (2nd edition).	https://creativecommons.org/publicdomain/zero/1.0/legalcode
HumanObservation	GIMPO-SIAM-135	Nial Moores | Bernhard Seliger	2019-03-13	09:30-0800/13:25-0800	Windy	Asia	KR	Republic of Korea	Gimpo	Surrounding areas included Siam-Ri wetland Haseong-Myeon	37.760654	126.65168	WGS84	10000	Aves	Pallas's Reed Bunting	Emberiza pallasi	6	Lee, W.S., Koo, T.H. and Park, J.Y. (2014). A Field Guide to The Birds of Korea. LG Evergreen Foundation (2nd edition).	https://creativecommons.org/publicdomain/zero/1.0/legalcode
HumanObservation	GIMPO-YUDO-162	Nial Moores | Bernhard Seliger	2019-03-13	13:25-0800/17:45-0800	Windy	Asia	KR	Republic of Korea	Gimpo	Civilian Controlled Zone and the Demilitarized Zone included Yu islet Wolgot-Myeon	37.771077	126.536081	WGS84	5000	Aves	Tundra Bean Goose	Anser serrirostris	777	Lee, W.S., Koo, T.H. and Park, J.Y. (2014). A Field Guide to The Birds of Korea. LG Evergreen Foundation (2nd edition).	https://creativecommons.org/publicdomain/zero/1.0/legalcode
HumanObservation	GIMPO-YUDO-163	Nial Moores | Bernhard Seliger	2019-03-13	13:25-0800/17:45-0800	Windy	Asia	KR	Republic of Korea	Gimpo	Civilian Controlled Zone and the Demilitarized Zone included Yu islet Wolgot-Myeon	37.771077	126.536081	WGS84	5000	Aves	Greater White-fronted Goose	Anser albifrons	2154	Lee, W.S., Koo, T.H. and Park, J.Y. (2014). A Field Guide to The Birds of Korea. LG Evergreen Foundation (2nd edition).	https://creativecommons.org/publicdomain/zero/1.0/legalcode
HumanObservation	GIMPO-YUDO-164	Nial Moores | Bernhard Seliger	2019-03-13	13:25-0800/17:45-0800	Windy	Asia	KR	Republic of Korea	Gimpo	Civilian Controlled Zone and the Demilitarized Zone included Yu islet Wolgot-Myeon	37.771077	126.536081	WGS84	5000	Aves	Mandarin Duck	Aix galericulata	5	Lee, W.S., Koo, T.H. and Park, J.Y. (2014). A Field Guide to The Birds of Korea. LG Evergreen Foundation (2nd edition).	https://creativecommons.org/publicdomain/zero/1.0/legalcode
HumanObservation	GIMPO-YUDO-165	Nial Moores | Bernhard Seliger	2019-03-13	13:25-0800/17:45-0800	Windy	Asia	KR	Republic of Korea	Gimpo	Civilian Controlled Zone and the Demilitarized Zone included Yu islet Wolgot-Myeon	37.771077	126.536081	WGS84	5000	Aves	Baikal Teal	Sibirionetta formosa	1	Lee, W.S., Koo, T.H. and Park, J.Y. (2014). A Field Guide to The Birds of Korea. LG Evergreen Foundation (2nd edition).	https://creativecommons.org/publicdomain/zero/1.0/legalcode
HumanObservation	GIMPO-YUDO-166	Nial Moores | Bernhard Seliger	2019-03-13	13:25-0800/17:45-0800	Windy	Asia	KR	Republic of Korea	Gimpo	Civilian Controlled Zone and the Demilitarized Zone included Yu islet Wolgot-Myeon	37.771077	126.536081	WGS84	5000	Aves	Eastern Spot-billed Duck	Anas zonorhyncha	178	Lee, W.S., Koo, T.H. and Park, J.Y. (2014). A Field Guide to The Birds of Korea. LG Evergreen Foundation (2nd edition).	https://creativecommons.org/publicdomain/zero/1.0/legalcode
HumanObservation	GIMPO-YUDO-167	Nial Moores | Bernhard Seliger	2019-03-13	13:25-0800/17:45-0800	Windy	Asia	KR	Republic of Korea	Gimpo	Civilian Controlled Zone and the Demilitarized Zone included Yu islet Wolgot-Myeon	37.771077	126.536081	WGS84	5000	Aves	Mallard	Anas platyrhynchos	41	Lee, W.S., Koo, T.H. and Park, J.Y. (2014). A Field Guide to The Birds of Korea. LG Evergreen Foundation (2nd edition).	https://creativecommons.org/publicdomain/zero/1.0/legalcode
HumanObservation	GIMPO-YUDO-168	Nial Moores | Bernhard Seliger	2019-03-13	13:25-0800/17:45-0800	Windy	Asia	KR	Republic of Korea	Gimpo	Civilian Controlled Zone and the Demilitarized Zone included Yu islet Wolgot-Myeon	37.771077	126.536081	WGS84	5000	Aves	Common Pochard	Aythya ferina	210	Lee, W.S., Koo, T.H. and Park, J.Y. (2014). A Field Guide to The Birds of Korea. LG Evergreen Foundation (2nd edition).	https://creativecommons.org/publicdomain/zero/1.0/legalcode
HumanObservation	GIMPO-YUDO-169	Nial Moores | Bernhard Seliger	2019-03-13	13:25-0800/17:45-0800	Windy	Asia	KR	Republic of Korea	Gimpo	Civilian Controlled Zone and the Demilitarized Zone included Yu islet Wolgot-Myeon	37.771077	126.536081	WGS84	5000	Aves	Grey Heron	Ardea cinerea	113	Lee, W.S., Koo, T.H. and Park, J.Y. (2014). A Field Guide to The Birds of Korea. LG Evergreen Foundation (2nd edition).	https://creativecommons.org/publicdomain/zero/1.0/legalcode
HumanObservation	GIMPO-YUDO-170	Nial Moores | Bernhard Seliger	2019-03-13	13:25-0800/17:45-0800	Windy	Asia	KR	Republic of Korea	Gimpo	Civilian Controlled Zone and the Demilitarized Zone included Yu islet Wolgot-Myeon	37.771077	126.536081	WGS84	5000	Aves	Great Cormorant	Phalacrocora carbo	1200	Lee, W.S., Koo, T.H. and Park, J.Y. (2014). A Field Guide to The Birds of Korea. LG Evergreen Foundation (2nd edition).	https://creativecommons.org/publicdomain/zero/1.0/legalcode
HumanObservation	GIMPO-YUDO-171	Nial Moores | Bernhard Seliger	2019-03-13	13:25-0800/17:45-0800	Windy	Asia	KR	Republic of Korea	Gimpo	Civilian Controlled Zone and the Demilitarized Zone included Yu islet Wolgot-Myeon	37.771077	126.536081	WGS84	5000	Aves	White-tailed Eagle	Haliaeetus albicilla	5	Lee, W.S., Koo, T.H. and Park, J.Y. (2014). A Field Guide to The Birds of Korea. LG Evergreen Foundation (2nd edition).	https://creativecommons.org/publicdomain/zero/1.0/legalcode
HumanObservation	GIMPO-YUDO-172	Nial Moores | Bernhard Seliger	2019-03-13	13:25-0800/17:45-0800	Windy	Asia	KR	Republic of Korea	Gimpo	Civilian Controlled Zone and the Demilitarized Zone included Yu islet Wolgot-Myeon	37.771077	126.536081	WGS84	5000	Aves	Black-tailed Gull	Larus crassirostris	115	Lee, W.S., Koo, T.H. and Park, J.Y. (2014). A Field Guide to The Birds of Korea. LG Evergreen Foundation (2nd edition).	https://creativecommons.org/publicdomain/zero/1.0/legalcode
HumanObservation	GIMPO-YUDO-173	Nial Moores | Bernhard Seliger	2019-03-13	13:25-0800/17:45-0800	Windy	Asia	KR	Republic of Korea	Gimpo	Civilian Controlled Zone and the Demilitarized Zone included Yu islet Wolgot-Myeon	37.771077	126.536081	WGS84	5000	Aves	Mongolian Gull	Larus mongolicus	4	Lee, W.S., Koo, T.H. and Park, J.Y. (2014). A Field Guide to The Birds of Korea. LG Evergreen Foundation (2nd edition).	https://creativecommons.org/publicdomain/zero/1.0/legalcode
HumanObservation	GIMPO-YUDO-174	Nial Moores | Bernhard Seliger	2019-03-13	13:25-0800/17:45-0800	Windy	Asia	KR	Republic of Korea	Gimpo	Civilian Controlled Zone and the Demilitarized Zone included Yu islet Wolgot-Myeon	37.771077	126.536081	WGS84	5000	Aves	Oriental Turtle Dove	Streptopelia orientalis	28	Lee, W.S., Koo, T.H. and Park, J.Y. (2014). A Field Guide to The Birds of Korea. LG Evergreen Foundation (2nd edition).	https://creativecommons.org/publicdomain/zero/1.0/legalcode
HumanObservation	GIMPO-YUDO-175	Nial Moores | Bernhard Seliger	2019-03-13	13:25-0800/17:45-0800	Windy	Asia	KR	Republic of Korea	Gimpo	Civilian Controlled Zone and the Demilitarized Zone included Yu islet Wolgot-Myeon	37.771077	126.536081	WGS84	5000	Aves	Japanese Pygmy Woodpecker	Dendrocopos kizuki	2	Lee, W.S., Koo, T.H. and Park, J.Y. (2014). A Field Guide to The Birds of Korea. LG Evergreen Foundation (2nd edition).	https://creativecommons.org/publicdomain/zero/1.0/legalcode
HumanObservation	GIMPO-YUDO-176	Nial Moores | Bernhard Seliger	2019-03-13	13:25-0800/17:45-0800	Windy	Asia	KR	Republic of Korea	Gimpo	Civilian Controlled Zone and the Demilitarized Zone included Yu islet Wolgot-Myeon	37.771077	126.536081	WGS84	5000	Aves	Chinese Grey Shrike	Lanius sphenocercus	1	Lee, W.S., Koo, T.H. and Park, J.Y. (2014). A Field Guide to The Birds of Korea. LG Evergreen Foundation (2nd edition).	https://creativecommons.org/publicdomain/zero/1.0/legalcode
HumanObservation	GIMPO-YUDO-177	Nial Moores | Bernhard Seliger	2019-03-13	13:25-0800/17:45-0800	Windy	Asia	KR	Republic of Korea	Gimpo	Civilian Controlled Zone and the Demilitarized Zone included Yu islet Wolgot-Myeon	37.771077	126.536081	WGS84	5000	Aves	Oriental Magpie	Pica pica	26	Lee, W.S., Koo, T.H. and Park, J.Y. (2014). A Field Guide to The Birds of Korea. LG Evergreen Foundation (2nd edition).	https://creativecommons.org/publicdomain/zero/1.0/legalcode
HumanObservation	GIMPO-YUDO-178	Nial Moores | Bernhard Seliger	2019-03-13	13:25-0800/17:45-0800	Windy	Asia	KR	Republic of Korea	Gimpo	Civilian Controlled Zone and the Demilitarized Zone included Yu islet Wolgot-Myeon	37.771077	126.536081	WGS84	5000	Aves	Large-billed Crow	Corvus macrorhynchos	2	Lee, W.S., Koo, T.H. and Park, J.Y. (2014). A Field Guide to The Birds of Korea. LG Evergreen Foundation (2nd edition).	https://creativecommons.org/publicdomain/zero/1.0/legalcode
HumanObservation	GIMPO-YUDO-179	Nial Moores | Bernhard Seliger	2019-03-13	13:25-0800/17:45-0800	Windy	Asia	KR	Republic of Korea	Gimpo	Civilian Controlled Zone and the Demilitarized Zone included Yu islet Wolgot-Myeon	37.771077	126.536081	WGS84	5000	Aves	Marsh Tit	Parus palustris	4	Lee, W.S., Koo, T.H. and Park, J.Y. (2014). A Field Guide to The Birds of Korea. LG Evergreen Foundation (2nd edition).	https://creativecommons.org/publicdomain/zero/1.0/legalcode
HumanObservation	GIMPO-YUDO-180	Nial Moores | Bernhard Seliger	2019-03-13	13:25-0800/17:45-0800	Windy	Asia	KR	Republic of Korea	Gimpo	Civilian Controlled Zone and the Demilitarized Zone included Yu islet Wolgot-Myeon	37.771077	126.536081	WGS84	5000	Aves	Eastern Great Tit	Parus major	2	Lee, W.S., Koo, T.H. and Park, J.Y. (2014). A Field Guide to The Birds of Korea. LG Evergreen Foundation (2nd edition).	https://creativecommons.org/publicdomain/zero/1.0/legalcode
HumanObservation	GIMPO-YUDO-181	Nial Moores | Bernhard Seliger	2019-03-13	13:25-0800/17:45-0800	Windy	Asia	KR	Republic of Korea	Gimpo	Civilian Controlled Zone and the Demilitarized Zone included Yu islet Wolgot-Myeon	37.771077	126.536081	WGS84	5000	Aves	Brown-eared Bulbul	Hypsipetes amaurotis	1	Lee, W.S., Koo, T.H. and Park, J.Y. (2014). A Field Guide to The Birds of Korea. LG Evergreen Foundation (2nd edition).	https://creativecommons.org/publicdomain/zero/1.0/legalcode
HumanObservation	GIMPO-YUDO-182	Nial Moores | Bernhard Seliger	2019-03-13	13:25-0800/17:45-0800	Windy	Asia	KR	Republic of Korea	Gimpo	Civilian Controlled Zone and the Demilitarized Zone included Yu islet Wolgot-Myeon	37.771077	126.536081	WGS84	5000	Aves	Long-tailed Tit	Aegitalos caudatus	2	Lee, W.S., Koo, T.H. and Park, J.Y. (2014). A Field Guide to The Birds of Korea. LG Evergreen Foundation (2nd edition).	https://creativecommons.org/publicdomain/zero/1.0/legalcode
HumanObservation	GIMPO-YUDO-183	Nial Moores | Bernhard Seliger	2019-03-13	13:25-0800/17:45-0800	Windy	Asia	KR	Republic of Korea	Gimpo	Civilian Controlled Zone and the Demilitarized Zone included Yu islet Wolgot-Myeon	37.771077	126.536081	WGS84	5000	Aves	Vinous-throated Parrotbill	Paradoxornis webbianus	7	Lee, W.S., Koo, T.H. and Park, J.Y. (2014). A Field Guide to The Birds of Korea. LG Evergreen Foundation (2nd edition).	https://creativecommons.org/publicdomain/zero/1.0/legalcode
HumanObservation	GIMPO-YUDO-184	Nial Moores | Bernhard Seliger	2019-03-13	13:25-0800/17:45-0800	Windy	Asia	KR	Republic of Korea	Gimpo	Civilian Controlled Zone and the Demilitarized Zone included Yu islet Wolgot-Myeon	37.771077	126.536081	WGS84	5000	Aves	Goldcrest	Regulus regulus	1	Lee, W.S., Koo, T.H. and Park, J.Y. (2014). A Field Guide to The Birds of Korea. LG Evergreen Foundation (2nd edition).	https://creativecommons.org/publicdomain/zero/1.0/legalcode
HumanObservation	GIMPO-YUDO-185	Nial Moores | Bernhard Seliger	2019-03-13	13:25-0800/17:45-0800	Windy	Asia	KR	Republic of Korea	Gimpo	Civilian Controlled Zone and the Demilitarized Zone included Yu islet Wolgot-Myeon	37.771077	126.536081	WGS84	5000	Aves	Eurasian Tree Sparrow	Passer montanus	69	Lee, W.S., Koo, T.H. and Park, J.Y. (2014). A Field Guide to The Birds of Korea. LG Evergreen Foundation (2nd edition).	https://creativecommons.org/publicdomain/zero/1.0/legalcode
HumanObservation	GIMPO-YUDO-186	Nial Moores | Bernhard Seliger	2019-03-13	13:25-0800/17:45-0800	Windy	Asia	KR	Republic of Korea	Gimpo	Civilian Controlled Zone and the Demilitarized Zone included Yu islet Wolgot-Myeon	37.771077	126.536081	WGS84	5000	Aves	Grey-capped Greenfinch	Carduelis sinica	2	Lee, W.S., Koo, T.H. and Park, J.Y. (2014). A Field Guide to The Birds of Korea. LG Evergreen Foundation (2nd edition).	https://creativecommons.org/publicdomain/zero/1.0/legalcode
HumanObservation	GIMPO-YUDO-187	Nial Moores | Bernhard Seliger	2019-03-13	13:25-0800/17:45-0800	Windy	Asia	KR	Republic of Korea	Gimpo	Civilian Controlled Zone and the Demilitarized Zone included Yu islet Wolgot-Myeon	37.771077	126.536081	WGS84	5000	Aves	Meadow Bunting	Emberiza cioides	4	Lee, W.S., Koo, T.H. and Park, J.Y. (2014). A Field Guide to The Birds of Korea. LG Evergreen Foundation (2nd edition).	https://creativecommons.org/publicdomain/zero/1.0/legalcode
HumanObservation	GIMPO-YUDO-188	Nial Moores | Bernhard Seliger	2019-03-13	13:25-0800/17:45-0800	Windy	Asia	KR	Republic of Korea	Gimpo	Civilian Controlled Zone and the Demilitarized Zone included Yu islet Wolgot-Myeon	37.771077	126.536081	WGS84	5000	Aves	Yellow-throated Bunting	Emberiza elegans	15	Lee, W.S., Koo, T.H. and Park, J.Y. (2014). A Field Guide to The Birds of Korea. LG Evergreen Foundation (2nd edition).	https://creativecommons.org/publicdomain/zero/1.0/legalcode
HumanObservation	GIMPO-YUDO-189	Nial Moores | Bernhard Seliger	2019-03-13	13:25-0800/17:45-0800	Windy	Asia	KR	Republic of Korea	Gimpo	Civilian Controlled Zone and the Demilitarized Zone included Yu islet Wolgot-Myeon	37.771077	126.536081	WGS84	5000	Aves	Pallas's Reed Bunting	Emberiza pallasi	1	Lee, W.S., Koo, T.H. and Park, J.Y. (2014). A Field Guide to The Birds of Korea. LG Evergreen Foundation (2nd edition).	https://creativecommons.org/publicdomain/zero/1.0/legalcode
HumanObservation	GIMPO-YUDO-190	Nial Moores | Bernhard Seliger	2019-03-13	13:25-0800/17:45-0800	Windy	Asia	KR	Republic of Korea	Gimpo	Civilian Controlled Zone and the Demilitarized Zone included Yu islet Wolgot-Myeon	37.771077	126.536081	WGS84	5000	Aves	Rustic Bunting	Emberiza rustica	2	Lee, W.S., Koo, T.H. and Park, J.Y. (2014). A Field Guide to The Birds of Korea. LG Evergreen Foundation (2nd edition).	https://creativecommons.org/publicdomain/zero/1.0/legalcode
HumanObservation	GIMPO-SIAM-136	Bernhard Seliger | Choi Hyun-Ah	2019-03-27	09:30-0800/13:00-0800	Windy | Warm	Asia	KR	Republic of Korea	Gimpo	Surrounding areas included Siam-Ri wetland Haseong-Myeon	37.760654	126.65168	WGS84	10000	Aves	Tundra Bean Goose	Anser serrirostris	113	Lee, W.S., Koo, T.H. and Park, J.Y. (2014). A Field Guide to The Birds of Korea. LG Evergreen Foundation (2nd edition).	https://creativecommons.org/publicdomain/zero/1.0/legalcode
HumanObservation	GIMPO-SIAM-137	Bernhard Seliger | Choi Hyun-Ah	2019-03-27	09:30-0800/13:00-0800	Windy | Warm	Asia	KR	Republic of Korea	Gimpo	Surrounding areas included Siam-Ri wetland Haseong-Myeon	37.760654	126.65168	WGS84	10000	Aves	Greater White-fronted Goose	Anser albifrons	536	Lee, W.S., Koo, T.H. and Park, J.Y. (2014). A Field Guide to The Birds of Korea. LG Evergreen Foundation (2nd edition).	https://creativecommons.org/publicdomain/zero/1.0/legalcode
HumanObservation	GIMPO-SIAM-138	Bernhard Seliger | Choi Hyun-Ah	2019-03-27	09:30-0800/13:00-0800	Windy | Warm	Asia	KR	Republic of Korea	Gimpo	Surrounding areas included Siam-Ri wetland Haseong-Myeon	37.760654	126.65168	WGS84	10000	Aves	Eastern Spot-billed Duck	Anas zonorhyncha	79	Lee, W.S., Koo, T.H. and Park, J.Y. (2014). A Field Guide to The Birds of Korea. LG Evergreen Foundation (2nd edition).	https://creativecommons.org/publicdomain/zero/1.0/legalcode
HumanObservation	GIMPO-SIAM-139	Bernhard Seliger | Choi Hyun-Ah	2019-03-27	09:30-0800/13:00-0800	Windy | Warm	Asia	KR	Republic of Korea	Gimpo	Surrounding areas included Siam-Ri wetland Haseong-Myeon	37.760654	126.65168	WGS84	10000	Aves	Mallard	Anas platyrhynchos	144	Lee, W.S., Koo, T.H. and Park, J.Y. (2014). A Field Guide to The Birds of Korea. LG Evergreen Foundation (2nd edition).	https://creativecommons.org/publicdomain/zero/1.0/legalcode
HumanObservation	GIMPO-SIAM-140	Bernhard Seliger | Choi Hyun-Ah	2019-03-27	09:30-0800/13:00-0800	Windy | Warm	Asia	KR	Republic of Korea	Gimpo	Surrounding areas included Siam-Ri wetland Haseong-Myeon	37.760654	126.65168	WGS84	10000	Aves	Eurasian Teal	Anas crecca	25	Lee, W.S., Koo, T.H. and Park, J.Y. (2014). A Field Guide to The Birds of Korea. LG Evergreen Foundation (2nd edition).	https://creativecommons.org/publicdomain/zero/1.0/legalcode
HumanObservation	GIMPO-SIAM-141	Bernhard Seliger | Choi Hyun-Ah	2019-03-27	09:30-0800/13:00-0800	Windy | Warm	Asia	KR	Republic of Korea	Gimpo	Surrounding areas included Siam-Ri wetland Haseong-Myeon	37.760654	126.65168	WGS84	10000	Aves	Common Pochard	Aythya ferina	183	Lee, W.S., Koo, T.H. and Park, J.Y. (2014). A Field Guide to The Birds of Korea. LG Evergreen Foundation (2nd edition).	https://creativecommons.org/publicdomain/zero/1.0/legalcode
HumanObservation	GIMPO-SIAM-142	Bernhard Seliger | Choi Hyun-Ah	2019-03-27	09:30-0800/13:00-0800	Windy | Warm	Asia	KR	Republic of Korea	Gimpo	Surrounding areas included Siam-Ri wetland Haseong-Myeon	37.760654	126.65168	WGS84	10000	Aves	Common Pheasant	Phasianus colchicus	2	Lee, W.S., Koo, T.H. and Park, J.Y. (2014). A Field Guide to The Birds of Korea. LG Evergreen Foundation (2nd edition).	https://creativecommons.org/publicdomain/zero/1.0/legalcode
HumanObservation	GIMPO-SIAM-143	Bernhard Seliger | Choi Hyun-Ah	2019-03-27	09:30-0800/13:00-0800	Windy | Warm	Asia	KR	Republic of Korea	Gimpo	Surrounding areas included Siam-Ri wetland Haseong-Myeon	37.760654	126.65168	WGS84	10000	Aves	Little Grebe	Tachybaptus ruficollis	3	Lee, W.S., Koo, T.H. and Park, J.Y. (2014). A Field Guide to The Birds of Korea. LG Evergreen Foundation (2nd edition).	https://creativecommons.org/publicdomain/zero/1.0/legalcode
HumanObservation	GIMPO-SIAM-144	Bernhard Seliger | Choi Hyun-Ah	2019-03-27	09:30-0800/13:00-0800	Windy | Warm	Asia	KR	Republic of Korea	Gimpo	Surrounding areas included Siam-Ri wetland Haseong-Myeon	37.760654	126.65168	WGS84	10000	Aves	Grey Heron	Ardea cinerea	17	Lee, W.S., Koo, T.H. and Park, J.Y. (2014). A Field Guide to The Birds of Korea. LG Evergreen Foundation (2nd edition).	https://creativecommons.org/publicdomain/zero/1.0/legalcode
HumanObservation	GIMPO-SIAM-145	Bernhard Seliger | Choi Hyun-Ah	2019-03-27	09:30-0800/13:00-0800	Windy | Warm	Asia	KR	Republic of Korea	Gimpo	Surrounding areas included Siam-Ri wetland Haseong-Myeon	37.760654	126.65168	WGS84	10000	Aves	Great Egret	Ardea alba	1	Lee, W.S., Koo, T.H. and Park, J.Y. (2014). A Field Guide to The Birds of Korea. LG Evergreen Foundation (2nd edition).	https://creativecommons.org/publicdomain/zero/1.0/legalcode
HumanObservation	GIMPO-SIAM-146	Bernhard Seliger | Choi Hyun-Ah	2019-03-27	09:30-0800/13:00-0800	Windy | Warm	Asia	KR	Republic of Korea	Gimpo	Surrounding areas included Siam-Ri wetland Haseong-Myeon	37.760654	126.65168	WGS84	10000	Aves	Little Egret	Egretta garzetta	1	Lee, W.S., Koo, T.H. and Park, J.Y. (2014). A Field Guide to The Birds of Korea. LG Evergreen Foundation (2nd edition).	https://creativecommons.org/publicdomain/zero/1.0/legalcode
HumanObservation	GIMPO-SIAM-147	Bernhard Seliger | Choi Hyun-Ah	2019-03-27	09:30-0800/13:00-0800	Windy | Warm	Asia	KR	Republic of Korea	Gimpo	Surrounding areas included Siam-Ri wetland Haseong-Myeon	37.760654	126.65168	WGS84	10000	Aves	Great Cormorant	Phalacrocora carbo	19	Lee, W.S., Koo, T.H. and Park, J.Y. (2014). A Field Guide to The Birds of Korea. LG Evergreen Foundation (2nd edition).	https://creativecommons.org/publicdomain/zero/1.0/legalcode
HumanObservation	GIMPO-SIAM-148	Bernhard Seliger | Choi Hyun-Ah	2019-03-27	09:30-0800/13:00-0800	Windy | Warm	Asia	KR	Republic of Korea	Gimpo	Surrounding areas included Siam-Ri wetland Haseong-Myeon	37.760654	126.65168	WGS84	10000	Aves	Northern Goshawk	Accipiter gentilis	1	Lee, W.S., Koo, T.H. and Park, J.Y. (2014). A Field Guide to The Birds of Korea. LG Evergreen Foundation (2nd edition).	https://creativecommons.org/publicdomain/zero/1.0/legalcode
HumanObservation	GIMPO-SIAM-149	Bernhard Seliger | Choi Hyun-Ah	2019-03-27	09:30-0800/13:00-0800	Windy | Warm	Asia	KR	Republic of Korea	Gimpo	Surrounding areas included Siam-Ri wetland Haseong-Myeon	37.760654	126.65168	WGS84	10000	Aves	Black-tailed Gull	Larus crassirostris	200	Lee, W.S., Koo, T.H. and Park, J.Y. (2014). A Field Guide to The Birds of Korea. LG Evergreen Foundation (2nd edition).	https://creativecommons.org/publicdomain/zero/1.0/legalcode
HumanObservation	GIMPO-SIAM-150	Bernhard Seliger | Choi Hyun-Ah	2019-03-27	09:30-0800/13:00-0800	Windy | Warm	Asia	KR	Republic of Korea	Gimpo	Surrounding areas included Siam-Ri wetland Haseong-Myeon	37.760654	126.65168	WGS84	10000	Aves	Oriental Turtle Dove	Streptopelia orientalis	11	Lee, W.S., Koo, T.H. and Park, J.Y. (2014). A Field Guide to The Birds of Korea. LG Evergreen Foundation (2nd edition).	https://creativecommons.org/publicdomain/zero/1.0/legalcode
HumanObservation	GIMPO-SIAM-151	Bernhard Seliger | Choi Hyun-Ah	2019-03-27	09:30-0800/13:00-0800	Windy | Warm	Asia	KR	Republic of Korea	Gimpo	Surrounding areas included Siam-Ri wetland Haseong-Myeon	37.760654	126.65168	WGS84	10000	Aves	Japanese Pygmy Woodpecker	Dendrocopos kizuki	1	Lee, W.S., Koo, T.H. and Park, J.Y. (2014). A Field Guide to The Birds of Korea. LG Evergreen Foundation (2nd edition).	https://creativecommons.org/publicdomain/zero/1.0/legalcode
HumanObservation	GIMPO-SIAM-152	Bernhard Seliger | Choi Hyun-Ah	2019-03-27	09:30-0800/13:00-0800	Windy | Warm	Asia	KR	Republic of Korea	Gimpo	Surrounding areas included Siam-Ri wetland Haseong-Myeon	37.760654	126.65168	WGS84	10000	Aves	Great Spotted Woodpecker	Dendrocopos major	1	Lee, W.S., Koo, T.H. and Park, J.Y. (2014). A Field Guide to The Birds of Korea. LG Evergreen Foundation (2nd edition).	https://creativecommons.org/publicdomain/zero/1.0/legalcode
HumanObservation	GIMPO-SIAM-153	Bernhard Seliger | Choi Hyun-Ah	2019-03-27	09:30-0800/13:00-0800	Windy | Warm	Asia	KR	Republic of Korea	Gimpo	Surrounding areas included Siam-Ri wetland Haseong-Myeon	37.760654	126.65168	WGS84	10000	Aves	Grey-headed Woodpecker	Picus canus	1	Lee, W.S., Koo, T.H. and Park, J.Y. (2014). A Field Guide to The Birds of Korea. LG Evergreen Foundation (2nd edition).	https://creativecommons.org/publicdomain/zero/1.0/legalcode
HumanObservation	GIMPO-SIAM-154	Bernhard Seliger | Choi Hyun-Ah	2019-03-27	09:30-0800/13:00-0800	Windy | Warm	Asia	KR	Republic of Korea	Gimpo	Surrounding areas included Siam-Ri wetland Haseong-Myeon	37.760654	126.65168	WGS84	10000	Aves	Common Kestrel	Falco tinnunculus	1	Lee, W.S., Koo, T.H. and Park, J.Y. (2014). A Field Guide to The Birds of Korea. LG Evergreen Foundation (2nd edition).	https://creativecommons.org/publicdomain/zero/1.0/legalcode
HumanObservation	GIMPO-SIAM-155	Bernhard Seliger | Choi Hyun-Ah	2019-03-27	09:30-0800/13:00-0800	Windy | Warm	Asia	KR	Republic of Korea	Gimpo	Surrounding areas included Siam-Ri wetland Haseong-Myeon	37.760654	126.65168	WGS84	10000	Aves	Oriental Magpie	Pica pica	19	Lee, W.S., Koo, T.H. and Park, J.Y. (2014). A Field Guide to The Birds of Korea. LG Evergreen Foundation (2nd edition).	https://creativecommons.org/publicdomain/zero/1.0/legalcode
HumanObservation	GIMPO-SIAM-156	Bernhard Seliger | Choi Hyun-Ah	2019-03-27	09:30-0800/13:00-0800	Windy | Warm	Asia	KR	Republic of Korea	Gimpo	Surrounding areas included Siam-Ri wetland Haseong-Myeon	37.760654	126.65168	WGS84	10000	Aves	Large-billed Crow	Corvus macrorhynchos	2	Lee, W.S., Koo, T.H. and Park, J.Y. (2014). A Field Guide to The Birds of Korea. LG Evergreen Foundation (2nd edition).	https://creativecommons.org/publicdomain/zero/1.0/legalcode
HumanObservation	GIMPO-SIAM-157	Bernhard Seliger | Choi Hyun-Ah	2019-03-27	09:30-0800/13:00-0800	Windy | Warm	Asia	KR	Republic of Korea	Gimpo	Surrounding areas included Siam-Ri wetland Haseong-Myeon	37.760654	126.65168	WGS84	10000	Aves	Varied Tit	Poecile varius	2	Lee, W.S., Koo, T.H. and Park, J.Y. (2014). A Field Guide to The Birds of Korea. LG Evergreen Foundation (2nd edition).	https://creativecommons.org/publicdomain/zero/1.0/legalcode
HumanObservation	GIMPO-SIAM-158	Bernhard Seliger | Choi Hyun-Ah	2019-03-27	09:30-0800/13:00-0800	Windy | Warm	Asia	KR	Republic of Korea	Gimpo	Surrounding areas included Siam-Ri wetland Haseong-Myeon	37.760654	126.65168	WGS84	10000	Aves	Marsh Tit	Parus palustris	4	Lee, W.S., Koo, T.H. and Park, J.Y. (2014). A Field Guide to The Birds of Korea. LG Evergreen Foundation (2nd edition).	https://creativecommons.org/publicdomain/zero/1.0/legalcode
HumanObservation	GIMPO-SIAM-159	Bernhard Seliger | Choi Hyun-Ah	2019-03-27	09:30-0800/13:00-0800	Windy | Warm	Asia	KR	Republic of Korea	Gimpo	Surrounding areas included Siam-Ri wetland Haseong-Myeon	37.760654	126.65168	WGS84	10000	Aves	Eastern Great Tit	Parus major	10	Lee, W.S., Koo, T.H. and Park, J.Y. (2014). A Field Guide to The Birds of Korea. LG Evergreen Foundation (2nd edition).	https://creativecommons.org/publicdomain/zero/1.0/legalcode
HumanObservation	GIMPO-SIAM-160	Bernhard Seliger | Choi Hyun-Ah	2019-03-27	09:30-0800/13:00-0800	Windy | Warm	Asia	KR	Republic of Korea	Gimpo	Surrounding areas included Siam-Ri wetland Haseong-Myeon	37.760654	126.65168	WGS84	10000	Aves	Brown-eared Bulbul	Hypsipetes amaurotis	5	Lee, W.S., Koo, T.H. and Park, J.Y. (2014). A Field Guide to The Birds of Korea. LG Evergreen Foundation (2nd edition).	https://creativecommons.org/publicdomain/zero/1.0/legalcode
HumanObservation	GIMPO-SIAM-161	Bernhard Seliger | Choi Hyun-Ah	2019-03-27	09:30-0800/13:00-0800	Windy | Warm	Asia	KR	Republic of Korea	Gimpo	Surrounding areas included Siam-Ri wetland Haseong-Myeon	37.760654	126.65168	WGS84	10000	Aves	Long-tailed Tit	Aegitalos caudatus	47	Lee, W.S., Koo, T.H. and Park, J.Y. (2014). A Field Guide to The Birds of Korea. LG Evergreen Foundation (2nd edition).	https://creativecommons.org/publicdomain/zero/1.0/legalcode
HumanObservation	GIMPO-SIAM-162	Bernhard Seliger | Choi Hyun-Ah	2019-03-27	09:30-0800/13:00-0800	Windy | Warm	Asia	KR	Republic of Korea	Gimpo	Surrounding areas included Siam-Ri wetland Haseong-Myeon	37.760654	126.65168	WGS84	10000	Aves	Vinous-throated Parrotbill	Paradoxornis webbianus	44	Lee, W.S., Koo, T.H. and Park, J.Y. (2014). A Field Guide to The Birds of Korea. LG Evergreen Foundation (2nd edition).	https://creativecommons.org/publicdomain/zero/1.0/legalcode
HumanObservation	GIMPO-SIAM-163	Bernhard Seliger | Choi Hyun-Ah	2019-03-27	09:30-0800/13:00-0800	Windy | Warm	Asia	KR	Republic of Korea	Gimpo	Surrounding areas included Siam-Ri wetland Haseong-Myeon	37.760654	126.65168	WGS84	10000	Aves	White-cheeked Starling	Spodiopsar cineraceus	19	Lee, W.S., Koo, T.H. and Park, J.Y. (2014). A Field Guide to The Birds of Korea. LG Evergreen Foundation (2nd edition).	https://creativecommons.org/publicdomain/zero/1.0/legalcode
HumanObservation	GIMPO-SIAM-164	Bernhard Seliger | Choi Hyun-Ah	2019-03-27	09:30-0800/13:00-0800	Windy | Warm	Asia	KR	Republic of Korea	Gimpo	Surrounding areas included Siam-Ri wetland Haseong-Myeon	37.760654	126.65168	WGS84	10000	Aves	Daurian Redstart	Phoenicurus auroreus	2	Lee, W.S., Koo, T.H. and Park, J.Y. (2014). A Field Guide to The Birds of Korea. LG Evergreen Foundation (2nd edition).	https://creativecommons.org/publicdomain/zero/1.0/legalcode
HumanObservation	GIMPO-SIAM-165	Bernhard Seliger | Choi Hyun-Ah	2019-03-27	09:30-0800/13:00-0800	Windy | Warm	Asia	KR	Republic of Korea	Gimpo	Surrounding areas included Siam-Ri wetland Haseong-Myeon	37.760654	126.65168	WGS84	10000	Aves	Stejneger's Stonechat	Saxicola stejnegeri	16	Lee, W.S., Koo, T.H. and Park, J.Y. (2014). A Field Guide to The Birds of Korea. LG Evergreen Foundation (2nd edition).	https://creativecommons.org/publicdomain/zero/1.0/legalcode
HumanObservation	GIMPO-SIAM-166	Bernhard Seliger | Choi Hyun-Ah	2019-03-27	09:30-0800/13:00-0800	Windy | Warm	Asia	KR	Republic of Korea	Gimpo	Surrounding areas included Siam-Ri wetland Haseong-Myeon	37.760654	126.65168	WGS84	10000	Aves	Eurasian Tree Sparrow	Passer montanus	185	Lee, W.S., Koo, T.H. and Park, J.Y. (2014). A Field Guide to The Birds of Korea. LG Evergreen Foundation (2nd edition).	https://creativecommons.org/publicdomain/zero/1.0/legalcode
HumanObservation	GIMPO-SIAM-167	Bernhard Seliger | Choi Hyun-Ah	2019-03-27	09:30-0800/13:00-0800	Windy | Warm	Asia	KR	Republic of Korea	Gimpo	Surrounding areas included Siam-Ri wetland Haseong-Myeon	37.760654	126.65168	WGS84	10000	Aves	Yellow-throated Bunting	Emberiza elegans	19	Lee, W.S., Koo, T.H. and Park, J.Y. (2014). A Field Guide to The Birds of Korea. LG Evergreen Foundation (2nd edition).	https://creativecommons.org/publicdomain/zero/1.0/legalcode
HumanObservation	GIMPO-SIAM-168	Bernhard Seliger | Choi Hyun-Ah	2019-03-27	09:30-0800/13:00-0800	Windy | Warm	Asia	KR	Republic of Korea	Gimpo	Surrounding areas included Siam-Ri wetland Haseong-Myeon	37.760654	126.65168	WGS84	10000	Aves	Pallas's Reed Bunting	Emberiza pallasi	1	Lee, W.S., Koo, T.H. and Park, J.Y. (2014). A Field Guide to The Birds of Korea. LG Evergreen Foundation (2nd edition).	https://creativecommons.org/publicdomain/zero/1.0/legalcode
HumanObservation	GIMPO-YUDO-191	Bernhard Seliger | Choi Hyun-Ah	2019-03-27	13:00-0800/16:30-0800	Windy | Warm	Asia	KR	Republic of Korea	Gimpo	Civilian Controlled Zone and the Demilitarized Zone included Yu islet Wolgot-Myeon	37.771077	126.536081	WGS84	5000	Aves	Greater White-fronted Goose	Anser albifrons	34	Lee, W.S., Koo, T.H. and Park, J.Y. (2014). A Field Guide to The Birds of Korea. LG Evergreen Foundation (2nd edition).	https://creativecommons.org/publicdomain/zero/1.0/legalcode
HumanObservation	GIMPO-YUDO-192	Bernhard Seliger | Choi Hyun-Ah	2019-03-27	13:00-0800/16:30-0800	Windy | Warm	Asia	KR	Republic of Korea	Gimpo	Civilian Controlled Zone and the Demilitarized Zone included Yu islet Wolgot-Myeon	37.771077	126.536081	WGS84	5000	Aves	Falcated Duck	Anas falcata	3	Lee, W.S., Koo, T.H. and Park, J.Y. (2014). A Field Guide to The Birds of Korea. LG Evergreen Foundation (2nd edition).	https://creativecommons.org/publicdomain/zero/1.0/legalcode
HumanObservation	GIMPO-YUDO-193	Bernhard Seliger | Choi Hyun-Ah	2019-03-27	13:00-0800/16:30-0800	Windy | Warm	Asia	KR	Republic of Korea	Gimpo	Civilian Controlled Zone and the Demilitarized Zone included Yu islet Wolgot-Myeon	37.771077	126.536081	WGS84	5000	Aves	Eastern Spot-billed Duck	Anas zonorhyncha	315	Lee, W.S., Koo, T.H. and Park, J.Y. (2014). A Field Guide to The Birds of Korea. LG Evergreen Foundation (2nd edition).	https://creativecommons.org/publicdomain/zero/1.0/legalcode
HumanObservation	GIMPO-YUDO-194	Bernhard Seliger | Choi Hyun-Ah	2019-03-27	13:00-0800/16:30-0800	Windy | Warm	Asia	KR	Republic of Korea	Gimpo	Civilian Controlled Zone and the Demilitarized Zone included Yu islet Wolgot-Myeon	37.771077	126.536081	WGS84	5000	Aves	Mallard	Anas platyrhynchos	74	Lee, W.S., Koo, T.H. and Park, J.Y. (2014). A Field Guide to The Birds of Korea. LG Evergreen Foundation (2nd edition).	https://creativecommons.org/publicdomain/zero/1.0/legalcode
HumanObservation	GIMPO-YUDO-195	Bernhard Seliger | Choi Hyun-Ah	2019-03-27	13:00-0800/16:30-0800	Windy | Warm	Asia	KR	Republic of Korea	Gimpo	Civilian Controlled Zone and the Demilitarized Zone included Yu islet Wolgot-Myeon	37.771077	126.536081	WGS84	5000	Aves	Eurasian Teal	Anas crecca	12	Lee, W.S., Koo, T.H. and Park, J.Y. (2014). A Field Guide to The Birds of Korea. LG Evergreen Foundation (2nd edition).	https://creativecommons.org/publicdomain/zero/1.0/legalcode
HumanObservation	GIMPO-YUDO-196	Bernhard Seliger | Choi Hyun-Ah	2019-03-27	13:00-0800/16:30-0800	Windy | Warm	Asia	KR	Republic of Korea	Gimpo	Civilian Controlled Zone and the Demilitarized Zone included Yu islet Wolgot-Myeon	37.771077	126.536081	WGS84	5000	Aves	Common Pochard	Aythya ferina	230	Lee, W.S., Koo, T.H. and Park, J.Y. (2014). A Field Guide to The Birds of Korea. LG Evergreen Foundation (2nd edition).	https://creativecommons.org/publicdomain/zero/1.0/legalcode
HumanObservation	GIMPO-YUDO-197	Bernhard Seliger | Choi Hyun-Ah	2019-03-27	13:00-0800/16:30-0800	Windy | Warm	Asia	KR	Republic of Korea	Gimpo	Civilian Controlled Zone and the Demilitarized Zone included Yu islet Wolgot-Myeon	37.771077	126.536081	WGS84	5000	Aves	Common Pheasant	Phasianus colchicus	6	Lee, W.S., Koo, T.H. and Park, J.Y. (2014). A Field Guide to The Birds of Korea. LG Evergreen Foundation (2nd edition).	https://creativecommons.org/publicdomain/zero/1.0/legalcode
HumanObservation	GIMPO-YUDO-198	Bernhard Seliger | Choi Hyun-Ah	2019-03-27	13:00-0800/16:30-0800	Windy | Warm	Asia	KR	Republic of Korea	Gimpo	Civilian Controlled Zone and the Demilitarized Zone included Yu islet Wolgot-Myeon	37.771077	126.536081	WGS84	5000	Aves	Black-faced Spoonbill	Platalea minor	5	Lee, W.S., Koo, T.H. and Park, J.Y. (2014). A Field Guide to The Birds of Korea. LG Evergreen Foundation (2nd edition).	https://creativecommons.org/publicdomain/zero/1.0/legalcode
HumanObservation	GIMPO-YUDO-199	Bernhard Seliger | Choi Hyun-Ah	2019-03-27	13:00-0800/16:30-0800	Windy | Warm	Asia	KR	Republic of Korea	Gimpo	Civilian Controlled Zone and the Demilitarized Zone included Yu islet Wolgot-Myeon	37.771077	126.536081	WGS84	5000	Aves	Grey Heron	Ardea cinerea	44	Lee, W.S., Koo, T.H. and Park, J.Y. (2014). A Field Guide to The Birds of Korea. LG Evergreen Foundation (2nd edition).	https://creativecommons.org/publicdomain/zero/1.0/legalcode
HumanObservation	GIMPO-YUDO-200	Bernhard Seliger | Choi Hyun-Ah	2019-03-27	13:00-0800/16:30-0800	Windy | Warm	Asia	KR	Republic of Korea	Gimpo	Civilian Controlled Zone and the Demilitarized Zone included Yu islet Wolgot-Myeon	37.771077	126.536081	WGS84	5000	Aves	Great Egret	Ardea alba	3	Lee, W.S., Koo, T.H. and Park, J.Y. (2014). A Field Guide to The Birds of Korea. LG Evergreen Foundation (2nd edition).	https://creativecommons.org/publicdomain/zero/1.0/legalcode
HumanObservation	GIMPO-YUDO-201	Bernhard Seliger | Choi Hyun-Ah	2019-03-27	13:00-0800/16:30-0800	Windy | Warm	Asia	KR	Republic of Korea	Gimpo	Civilian Controlled Zone and the Demilitarized Zone included Yu islet Wolgot-Myeon	37.771077	126.536081	WGS84	5000	Aves	Little Egret	Egretta garzetta	1	Lee, W.S., Koo, T.H. and Park, J.Y. (2014). A Field Guide to The Birds of Korea. LG Evergreen Foundation (2nd edition).	https://creativecommons.org/publicdomain/zero/1.0/legalcode
HumanObservation	GIMPO-YUDO-202	Bernhard Seliger | Choi Hyun-Ah	2019-03-27	13:00-0800/16:30-0800	Windy | Warm	Asia	KR	Republic of Korea	Gimpo	Civilian Controlled Zone and the Demilitarized Zone included Yu islet Wolgot-Myeon	37.771077	126.536081	WGS84	5000	Aves	Great Cormorant	Phalacrocora carbo	771	Lee, W.S., Koo, T.H. and Park, J.Y. (2014). A Field Guide to The Birds of Korea. LG Evergreen Foundation (2nd edition).	https://creativecommons.org/publicdomain/zero/1.0/legalcode
HumanObservation	GIMPO-YUDO-203	Bernhard Seliger | Choi Hyun-Ah	2019-03-27	13:00-0800/16:30-0800	Windy | Warm	Asia	KR	Republic of Korea	Gimpo	Civilian Controlled Zone and the Demilitarized Zone included Yu islet Wolgot-Myeon	37.771077	126.536081	WGS84	5000	Aves	Eastern Buzzard	Buteo japonicus	1	Lee, W.S., Koo, T.H. and Park, J.Y. (2014). A Field Guide to The Birds of Korea. LG Evergreen Foundation (2nd edition).	https://creativecommons.org/publicdomain/zero/1.0/legalcode
HumanObservation	GIMPO-YUDO-204	Bernhard Seliger | Choi Hyun-Ah	2019-03-27	13:00-0800/16:30-0800	Windy | Warm	Asia	KR	Republic of Korea	Gimpo	Civilian Controlled Zone and the Demilitarized Zone included Yu islet Wolgot-Myeon	37.771077	126.536081	WGS84	5000	Aves	Oriental Turtle Dove	Streptopelia orientalis	38	Lee, W.S., Koo, T.H. and Park, J.Y. (2014). A Field Guide to The Birds of Korea. LG Evergreen Foundation (2nd edition).	https://creativecommons.org/publicdomain/zero/1.0/legalcode
HumanObservation	GIMPO-YUDO-205	Bernhard Seliger | Choi Hyun-Ah	2019-03-27	13:00-0800/16:30-0800	Windy | Warm	Asia	KR	Republic of Korea	Gimpo	Civilian Controlled Zone and the Demilitarized Zone included Yu islet Wolgot-Myeon	37.771077	126.536081	WGS84	5000	Aves	Oriental Magpie	Pica pica	29	Lee, W.S., Koo, T.H. and Park, J.Y. (2014). A Field Guide to The Birds of Korea. LG Evergreen Foundation (2nd edition).	https://creativecommons.org/publicdomain/zero/1.0/legalcode
HumanObservation	GIMPO-YUDO-206	Bernhard Seliger | Choi Hyun-Ah	2019-03-27	13:00-0800/16:30-0800	Windy | Warm	Asia	KR	Republic of Korea	Gimpo	Civilian Controlled Zone and the Demilitarized Zone included Yu islet Wolgot-Myeon	37.771077	126.536081	WGS84	5000	Aves	Large-billed Crow	Corvus macrorhynchos	28	Lee, W.S., Koo, T.H. and Park, J.Y. (2014). A Field Guide to The Birds of Korea. LG Evergreen Foundation (2nd edition).	https://creativecommons.org/publicdomain/zero/1.0/legalcode
HumanObservation	GIMPO-YUDO-207	Bernhard Seliger | Choi Hyun-Ah	2019-03-27	13:00-0800/16:30-0800	Windy | Warm	Asia	KR	Republic of Korea	Gimpo	Civilian Controlled Zone and the Demilitarized Zone included Yu islet Wolgot-Myeon	37.771077	126.536081	WGS84	5000	Aves	Eastern Great Tit	Parus major	1	Lee, W.S., Koo, T.H. and Park, J.Y. (2014). A Field Guide to The Birds of Korea. LG Evergreen Foundation (2nd edition).	https://creativecommons.org/publicdomain/zero/1.0/legalcode
HumanObservation	GIMPO-YUDO-208	Bernhard Seliger | Choi Hyun-Ah	2019-03-27	13:00-0800/16:30-0800	Windy | Warm	Asia	KR	Republic of Korea	Gimpo	Civilian Controlled Zone and the Demilitarized Zone included Yu islet Wolgot-Myeon	37.771077	126.536081	WGS84	5000	Aves	Brown-eared Bulbul	Hypsipetes amaurotis	2	Lee, W.S., Koo, T.H. and Park, J.Y. (2014). A Field Guide to The Birds of Korea. LG Evergreen Foundation (2nd edition).	https://creativecommons.org/publicdomain/zero/1.0/legalcode
HumanObservation	GIMPO-YUDO-209	Bernhard Seliger | Choi Hyun-Ah	2019-03-27	13:00-0800/16:30-0800	Windy | Warm	Asia	KR	Republic of Korea	Gimpo	Civilian Controlled Zone and the Demilitarized Zone included Yu islet Wolgot-Myeon	37.771077	126.536081	WGS84	5000	Aves	Vinous-throated Parrotbill	Paradoxornis webbianus	2	Lee, W.S., Koo, T.H. and Park, J.Y. (2014). A Field Guide to The Birds of Korea. LG Evergreen Foundation (2nd edition).	https://creativecommons.org/publicdomain/zero/1.0/legalcode
HumanObservation	GIMPO-YUDO-210	Bernhard Seliger | Choi Hyun-Ah	2019-03-27	13:00-0800/16:30-0800	Windy | Warm	Asia	KR	Republic of Korea	Gimpo	Civilian Controlled Zone and the Demilitarized Zone included Yu islet Wolgot-Myeon	37.771077	126.536081	WGS84	5000	Aves	White-cheeked Starling	Spodiopsar cineraceus	2	Lee, W.S., Koo, T.H. and Park, J.Y. (2014). A Field Guide to The Birds of Korea. LG Evergreen Foundation (2nd edition).	https://creativecommons.org/publicdomain/zero/1.0/legalcode
HumanObservation	GIMPO-YUDO-211	Bernhard Seliger | Choi Hyun-Ah	2019-03-27	13:00-0800/16:30-0800	Windy | Warm	Asia	KR	Republic of Korea	Gimpo	Civilian Controlled Zone and the Demilitarized Zone included Yu islet Wolgot-Myeon	37.771077	126.536081	WGS84	5000	Aves	Eurasian Tree Sparrow	Passer montanus	125	Lee, W.S., Koo, T.H. and Park, J.Y. (2014). A Field Guide to The Birds of Korea. LG Evergreen Foundation (2nd edition).	https://creativecommons.org/publicdomain/zero/1.0/legalcode
HumanObservation	GIMPO-YUDO-212	Bernhard Seliger | Choi Hyun-Ah	2019-03-27	13:00-0800/16:30-0800	Windy | Warm	Asia	KR	Republic of Korea	Gimpo	Civilian Controlled Zone and the Demilitarized Zone included Yu islet Wolgot-Myeon	37.771077	126.536081	WGS84	5000	Aves	Grey-capped Greenfinch	Carduelis sinica	2	Lee, W.S., Koo, T.H. and Park, J.Y. (2014). A Field Guide to The Birds of Korea. LG Evergreen Foundation (2nd edition).	https://creativecommons.org/publicdomain/zero/1.0/legalcode
HumanObservation	GIMPO-YUDO-213	Bernhard Seliger | Choi Hyun-Ah	2019-03-27	13:00-0800/16:30-0800	Windy | Warm	Asia	KR	Republic of Korea	Gimpo	Civilian Controlled Zone and the Demilitarized Zone included Yu islet Wolgot-Myeon	37.771077	126.536081	WGS84	5000	Aves	Meadow Bunting	Emberiza cioides	3	Lee, W.S., Koo, T.H. and Park, J.Y. (2014). A Field Guide to The Birds of Korea. LG Evergreen Foundation (2nd edition).	https://creativecommons.org/publicdomain/zero/1.0/legalcode
HumanObservation	GIMPO-YUDO-214	Bernhard Seliger | Choi Hyun-Ah	2019-03-27	13:00-0800/16:30-0800	Windy | Warm	Asia	KR	Republic of Korea	Gimpo	Civilian Controlled Zone and the Demilitarized Zone included Yu islet Wolgot-Myeon	37.771077	126.536081	WGS84	5000	Aves	Yellow-throated Bunting	Emberiza elegans	16	Lee, W.S., Koo, T.H. and Park, J.Y. (2014). A Field Guide to The Birds of Korea. LG Evergreen Foundation (2nd edition).	https://creativecommons.org/publicdomain/zero/1.0/legalcode
HumanObservation	GIMPO-SIAM-169	Nial Moores | Bernhard Seliger	2019-04-11	10:30-0800/13:30-0800	Sunny	Asia	KR	Republic of Korea	Gimpo	Surrounding areas included Siam-Ri wetland Haseong-Myeon	37.760654	126.65168	WGS84	10000	Aves	Tundra Bean Goose	Anser serrirostris	10	Lee, W.S., Koo, T.H. and Park, J.Y. (2014). A Field Guide to The Birds of Korea. LG Evergreen Foundation (2nd edition).	https://creativecommons.org/publicdomain/zero/1.0/legalcode
HumanObservation	GIMPO-SIAM-170	Nial Moores | Bernhard Seliger	2019-04-11	10:30-0800/13:30-0800	Sunny	Asia	KR	Republic of Korea	Gimpo	Surrounding areas included Siam-Ri wetland Haseong-Myeon	37.760654	126.65168	WGS84	10000	Aves	Greater White-fronted Goose	Anser albifrons	130	Lee, W.S., Koo, T.H. and Park, J.Y. (2014). A Field Guide to The Birds of Korea. LG Evergreen Foundation (2nd edition).	https://creativecommons.org/publicdomain/zero/1.0/legalcode
HumanObservation	GIMPO-SIAM-171	Nial Moores | Bernhard Seliger	2019-04-11	10:30-0800/13:30-0800	Sunny	Asia	KR	Republic of Korea	Gimpo	Surrounding areas included Siam-Ri wetland Haseong-Myeon	37.760654	126.65168	WGS84	10000	Aves	Northern Shoveler	Spatula clypeata	2	Lee, W.S., Koo, T.H. and Park, J.Y. (2014). A Field Guide to The Birds of Korea. LG Evergreen Foundation (2nd edition).	https://creativecommons.org/publicdomain/zero/1.0/legalcode
HumanObservation	GIMPO-SIAM-172	Nial Moores | Bernhard Seliger	2019-04-11	10:30-0800/13:30-0800	Sunny	Asia	KR	Republic of Korea	Gimpo	Surrounding areas included Siam-Ri wetland Haseong-Myeon	37.760654	126.65168	WGS84	10000	Aves	Eastern Spot-billed Duck	Anas zonorhyncha	60	Lee, W.S., Koo, T.H. and Park, J.Y. (2014). A Field Guide to The Birds of Korea. LG Evergreen Foundation (2nd edition).	https://creativecommons.org/publicdomain/zero/1.0/legalcode
HumanObservation	GIMPO-SIAM-173	Nial Moores | Bernhard Seliger	2019-04-11	10:30-0800/13:30-0800	Sunny	Asia	KR	Republic of Korea	Gimpo	Surrounding areas included Siam-Ri wetland Haseong-Myeon	37.760654	126.65168	WGS84	10000	Aves	Mallard	Anas platyrhynchos	1	Lee, W.S., Koo, T.H. and Park, J.Y. (2014). A Field Guide to The Birds of Korea. LG Evergreen Foundation (2nd edition).	https://creativecommons.org/publicdomain/zero/1.0/legalcode
HumanObservation	GIMPO-SIAM-174	Nial Moores | Bernhard Seliger	2019-04-11	10:30-0800/13:30-0800	Sunny	Asia	KR	Republic of Korea	Gimpo	Surrounding areas included Siam-Ri wetland Haseong-Myeon	37.760654	126.65168	WGS84	10000	Aves	Common Pheasant	Phasianus colchicus	7	Lee, W.S., Koo, T.H. and Park, J.Y. (2014). A Field Guide to The Birds of Korea. LG Evergreen Foundation (2nd edition).	https://creativecommons.org/publicdomain/zero/1.0/legalcode
HumanObservation	GIMPO-SIAM-175	Nial Moores | Bernhard Seliger	2019-04-11	10:30-0800/13:30-0800	Sunny	Asia	KR	Republic of Korea	Gimpo	Surrounding areas included Siam-Ri wetland Haseong-Myeon	37.760654	126.65168	WGS84	10000	Aves	Grey Heron	Ardea cinerea	6	Lee, W.S., Koo, T.H. and Park, J.Y. (2014). A Field Guide to The Birds of Korea. LG Evergreen Foundation (2nd edition).	https://creativecommons.org/publicdomain/zero/1.0/legalcode
HumanObservation	GIMPO-SIAM-176	Nial Moores | Bernhard Seliger	2019-04-11	10:30-0800/13:30-0800	Sunny	Asia	KR	Republic of Korea	Gimpo	Surrounding areas included Siam-Ri wetland Haseong-Myeon	37.760654	126.65168	WGS84	10000	Aves	Great Egret	Ardea alba	7	Lee, W.S., Koo, T.H. and Park, J.Y. (2014). A Field Guide to The Birds of Korea. LG Evergreen Foundation (2nd edition).	https://creativecommons.org/publicdomain/zero/1.0/legalcode
HumanObservation	GIMPO-SIAM-177	Nial Moores | Bernhard Seliger	2019-04-11	10:30-0800/13:30-0800	Sunny	Asia	KR	Republic of Korea	Gimpo	Surrounding areas included Siam-Ri wetland Haseong-Myeon	37.760654	126.65168	WGS84	10000	Aves	Intermediate Egret	Ardea intermedia	2	Lee, W.S., Koo, T.H. and Park, J.Y. (2014). A Field Guide to The Birds of Korea. LG Evergreen Foundation (2nd edition).	https://creativecommons.org/publicdomain/zero/1.0/legalcode
HumanObservation	GIMPO-SIAM-178	Nial Moores | Bernhard Seliger	2019-04-11	10:30-0800/13:30-0800	Sunny	Asia	KR	Republic of Korea	Gimpo	Surrounding areas included Siam-Ri wetland Haseong-Myeon	37.760654	126.65168	WGS84	10000	Aves	Great Cormorant	Phalacrocora carbo	60	Lee, W.S., Koo, T.H. and Park, J.Y. (2014). A Field Guide to The Birds of Korea. LG Evergreen Foundation (2nd edition).	https://creativecommons.org/publicdomain/zero/1.0/legalcode
HumanObservation	GIMPO-SIAM-179	Nial Moores | Bernhard Seliger	2019-04-11	10:30-0800/13:30-0800	Sunny	Asia	KR	Republic of Korea	Gimpo	Surrounding areas included Siam-Ri wetland Haseong-Myeon	37.760654	126.65168	WGS84	10000	Aves	Hen Harrier	Circus cyaneus	1	Lee, W.S., Koo, T.H. and Park, J.Y. (2014). A Field Guide to The Birds of Korea. LG Evergreen Foundation (2nd edition).	https://creativecommons.org/publicdomain/zero/1.0/legalcode
HumanObservation	GIMPO-SIAM-180	Nial Moores | Bernhard Seliger	2019-04-11	10:30-0800/13:30-0800	Sunny	Asia	KR	Republic of Korea	Gimpo	Surrounding areas included Siam-Ri wetland Haseong-Myeon	37.760654	126.65168	WGS84	10000	Aves	Grey-faced Buzzard	Butastur indicus	1	Lee, W.S., Koo, T.H. and Park, J.Y. (2014). A Field Guide to The Birds of Korea. LG Evergreen Foundation (2nd edition).	https://creativecommons.org/publicdomain/zero/1.0/legalcode
HumanObservation	GIMPO-SIAM-181	Nial Moores | Bernhard Seliger	2019-04-11	10:30-0800/13:30-0800	Sunny	Asia	KR	Republic of Korea	Gimpo	Surrounding areas included Siam-Ri wetland Haseong-Myeon	37.760654	126.65168	WGS84	10000	Aves	Black-headed Gull	Chroicocephalus ridibindus	2	Lee, W.S., Koo, T.H. and Park, J.Y. (2014). A Field Guide to The Birds of Korea. LG Evergreen Foundation (2nd edition).	https://creativecommons.org/publicdomain/zero/1.0/legalcode
HumanObservation	GIMPO-SIAM-182	Nial Moores | Bernhard Seliger	2019-04-11	10:30-0800/13:30-0800	Sunny	Asia	KR	Republic of Korea	Gimpo	Surrounding areas included Siam-Ri wetland Haseong-Myeon	37.760654	126.65168	WGS84	10000	Aves	Black-tailed Gull	Larus crassirostris	230	Lee, W.S., Koo, T.H. and Park, J.Y. (2014). A Field Guide to The Birds of Korea. LG Evergreen Foundation (2nd edition).	https://creativecommons.org/publicdomain/zero/1.0/legalcode
HumanObservation	GIMPO-SIAM-183	Nial Moores | Bernhard Seliger	2019-04-11	10:30-0800/13:30-0800	Sunny	Asia	KR	Republic of Korea	Gimpo	Surrounding areas included Siam-Ri wetland Haseong-Myeon	37.760654	126.65168	WGS84	10000	Aves	Oriental Turtle Dove	Streptopelia orientalis	19	Lee, W.S., Koo, T.H. and Park, J.Y. (2014). A Field Guide to The Birds of Korea. LG Evergreen Foundation (2nd edition).	https://creativecommons.org/publicdomain/zero/1.0/legalcode
HumanObservation	GIMPO-SIAM-184	Nial Moores | Bernhard Seliger	2019-04-11	10:30-0800/13:30-0800	Sunny	Asia	KR	Republic of Korea	Gimpo	Surrounding areas included Siam-Ri wetland Haseong-Myeon	37.760654	126.65168	WGS84	10000	Aves	Common Kingfisher	Alcedo atthis	2	Lee, W.S., Koo, T.H. and Park, J.Y. (2014). A Field Guide to The Birds of Korea. LG Evergreen Foundation (2nd edition).	https://creativecommons.org/publicdomain/zero/1.0/legalcode
HumanObservation	GIMPO-SIAM-185	Nial Moores | Bernhard Seliger	2019-04-11	10:30-0800/13:30-0800	Sunny	Asia	KR	Republic of Korea	Gimpo	Surrounding areas included Siam-Ri wetland Haseong-Myeon	37.760654	126.65168	WGS84	10000	Aves	Grey-capped Pygmy Woodpecker	Yungipicus canicapillus	2	Lee, W.S., Koo, T.H. and Park, J.Y. (2014). A Field Guide to The Birds of Korea. LG Evergreen Foundation (2nd edition).	https://creativecommons.org/publicdomain/zero/1.0/legalcode
HumanObservation	GIMPO-SIAM-186	Nial Moores | Bernhard Seliger	2019-04-11	10:30-0800/13:30-0800	Sunny	Asia	KR	Republic of Korea	Gimpo	Surrounding areas included Siam-Ri wetland Haseong-Myeon	37.760654	126.65168	WGS84	10000	Aves	Japanese Pygmy Woodpecker	Dendrocopos kizuki	5	Lee, W.S., Koo, T.H. and Park, J.Y. (2014). A Field Guide to The Birds of Korea. LG Evergreen Foundation (2nd edition).	https://creativecommons.org/publicdomain/zero/1.0/legalcode
HumanObservation	GIMPO-SIAM-187	Nial Moores | Bernhard Seliger	2019-04-11	10:30-0800/13:30-0800	Sunny	Asia	KR	Republic of Korea	Gimpo	Surrounding areas included Siam-Ri wetland Haseong-Myeon	37.760654	126.65168	WGS84	10000	Aves	Great Spotted Woodpecker	Dendrocopos major	3	Lee, W.S., Koo, T.H. and Park, J.Y. (2014). A Field Guide to The Birds of Korea. LG Evergreen Foundation (2nd edition).	https://creativecommons.org/publicdomain/zero/1.0/legalcode
HumanObservation	GIMPO-SIAM-188	Nial Moores | Bernhard Seliger	2019-04-11	10:30-0800/13:30-0800	Sunny	Asia	KR	Republic of Korea	Gimpo	Surrounding areas included Siam-Ri wetland Haseong-Myeon	37.760654	126.65168	WGS84	10000	Aves	Grey-headed Woodpecker	Picus canus	4	Lee, W.S., Koo, T.H. and Park, J.Y. (2014). A Field Guide to The Birds of Korea. LG Evergreen Foundation (2nd edition).	https://creativecommons.org/publicdomain/zero/1.0/legalcode
HumanObservation	GIMPO-SIAM-189	Nial Moores | Bernhard Seliger	2019-04-11	10:30-0800/13:30-0800	Sunny	Asia	KR	Republic of Korea	Gimpo	Surrounding areas included Siam-Ri wetland Haseong-Myeon	37.760654	126.65168	WGS84	10000	Aves	Common Kestrel	Falco tinnunculus	1	Lee, W.S., Koo, T.H. and Park, J.Y. (2014). A Field Guide to The Birds of Korea. LG Evergreen Foundation (2nd edition).	https://creativecommons.org/publicdomain/zero/1.0/legalcode
HumanObservation	GIMPO-SIAM-190	Nial Moores | Bernhard Seliger	2019-04-11	10:30-0800/13:30-0800	Sunny	Asia	KR	Republic of Korea	Gimpo	Surrounding areas included Siam-Ri wetland Haseong-Myeon	37.760654	126.65168	WGS84	10000	Aves	Eurasian Jay	Garrulus glandarius	2	Lee, W.S., Koo, T.H. and Park, J.Y. (2014). A Field Guide to The Birds of Korea. LG Evergreen Foundation (2nd edition).	https://creativecommons.org/publicdomain/zero/1.0/legalcode
HumanObservation	GIMPO-SIAM-191	Nial Moores | Bernhard Seliger	2019-04-11	10:30-0800/13:30-0800	Sunny	Asia	KR	Republic of Korea	Gimpo	Surrounding areas included Siam-Ri wetland Haseong-Myeon	37.760654	126.65168	WGS84	10000	Aves	Azure-winged Magpie	Cyanopica cyana	10	Lee, W.S., Koo, T.H. and Park, J.Y. (2014). A Field Guide to The Birds of Korea. LG Evergreen Foundation (2nd edition).	https://creativecommons.org/publicdomain/zero/1.0/legalcode
HumanObservation	GIMPO-SIAM-192	Nial Moores | Bernhard Seliger	2019-04-11	10:30-0800/13:30-0800	Sunny	Asia	KR	Republic of Korea	Gimpo	Surrounding areas included Siam-Ri wetland Haseong-Myeon	37.760654	126.65168	WGS84	10000	Aves	Oriental Magpie	Pica pica	23	Lee, W.S., Koo, T.H. and Park, J.Y. (2014). A Field Guide to The Birds of Korea. LG Evergreen Foundation (2nd edition).	https://creativecommons.org/publicdomain/zero/1.0/legalcode
HumanObservation	GIMPO-SIAM-193	Nial Moores | Bernhard Seliger	2019-04-11	10:30-0800/13:30-0800	Sunny	Asia	KR	Republic of Korea	Gimpo	Surrounding areas included Siam-Ri wetland Haseong-Myeon	37.760654	126.65168	WGS84	10000	Aves	Large-billed Crow	Corvus macrorhynchos	4	Lee, W.S., Koo, T.H. and Park, J.Y. (2014). A Field Guide to The Birds of Korea. LG Evergreen Foundation (2nd edition).	https://creativecommons.org/publicdomain/zero/1.0/legalcode
HumanObservation	GIMPO-SIAM-194	Nial Moores | Bernhard Seliger	2019-04-11	10:30-0800/13:30-0800	Sunny	Asia	KR	Republic of Korea	Gimpo	Surrounding areas included Siam-Ri wetland Haseong-Myeon	37.760654	126.65168	WGS84	10000	Aves	Coal Tit	Periparus ater	1	Lee, W.S., Koo, T.H. and Park, J.Y. (2014). A Field Guide to The Birds of Korea. LG Evergreen Foundation (2nd edition).	https://creativecommons.org/publicdomain/zero/1.0/legalcode
HumanObservation	GIMPO-SIAM-195	Nial Moores | Bernhard Seliger	2019-04-11	10:30-0800/13:30-0800	Sunny	Asia	KR	Republic of Korea	Gimpo	Surrounding areas included Siam-Ri wetland Haseong-Myeon	37.760654	126.65168	WGS84	10000	Aves	Varied Tit	Poecile varius	2	Lee, W.S., Koo, T.H. and Park, J.Y. (2014). A Field Guide to The Birds of Korea. LG Evergreen Foundation (2nd edition).	https://creativecommons.org/publicdomain/zero/1.0/legalcode
HumanObservation	GIMPO-SIAM-196	Nial Moores | Bernhard Seliger	2019-04-11	10:30-0800/13:30-0800	Sunny	Asia	KR	Republic of Korea	Gimpo	Surrounding areas included Siam-Ri wetland Haseong-Myeon	37.760654	126.65168	WGS84	10000	Aves	Marsh Tit	Parus palustris	7	Lee, W.S., Koo, T.H. and Park, J.Y. (2014). A Field Guide to The Birds of Korea. LG Evergreen Foundation (2nd edition).	https://creativecommons.org/publicdomain/zero/1.0/legalcode
HumanObservation	GIMPO-SIAM-197	Nial Moores | Bernhard Seliger	2019-04-11	10:30-0800/13:30-0800	Sunny	Asia	KR	Republic of Korea	Gimpo	Surrounding areas included Siam-Ri wetland Haseong-Myeon	37.760654	126.65168	WGS84	10000	Aves	Eastern Great Tit	Parus major	26	Lee, W.S., Koo, T.H. and Park, J.Y. (2014). A Field Guide to The Birds of Korea. LG Evergreen Foundation (2nd edition).	https://creativecommons.org/publicdomain/zero/1.0/legalcode
HumanObservation	GIMPO-SIAM-198	Nial Moores | Bernhard Seliger	2019-04-11	10:30-0800/13:30-0800	Sunny	Asia	KR	Republic of Korea	Gimpo	Surrounding areas included Siam-Ri wetland Haseong-Myeon	37.760654	126.65168	WGS84	10000	Aves	Chinese Penduline Tit	Remiz consobrinus	3	Lee, W.S., Koo, T.H. and Park, J.Y. (2014). A Field Guide to The Birds of Korea. LG Evergreen Foundation (2nd edition).	https://creativecommons.org/publicdomain/zero/1.0/legalcode
HumanObservation	GIMPO-SIAM-199	Nial Moores | Bernhard Seliger	2019-04-11	10:30-0800/13:30-0800	Sunny	Asia	KR	Republic of Korea	Gimpo	Surrounding areas included Siam-Ri wetland Haseong-Myeon	37.760654	126.65168	WGS84	10000	Aves	Brown-eared Bulbul	Hypsipetes amaurotis	9	Lee, W.S., Koo, T.H. and Park, J.Y. (2014). A Field Guide to The Birds of Korea. LG Evergreen Foundation (2nd edition).	https://creativecommons.org/publicdomain/zero/1.0/legalcode
HumanObservation	GIMPO-SIAM-200	Nial Moores | Bernhard Seliger	2019-04-11	10:30-0800/13:30-0800	Sunny	Asia	KR	Republic of Korea	Gimpo	Surrounding areas included Siam-Ri wetland Haseong-Myeon	37.760654	126.65168	WGS84	10000	Aves	Barn Swallow	Hirundo rustica	4	Lee, W.S., Koo, T.H. and Park, J.Y. (2014). A Field Guide to The Birds of Korea. LG Evergreen Foundation (2nd edition).	https://creativecommons.org/publicdomain/zero/1.0/legalcode
HumanObservation	GIMPO-SIAM-201	Nial Moores | Bernhard Seliger	2019-04-11	10:30-0800/13:30-0800	Sunny	Asia	KR	Republic of Korea	Gimpo	Surrounding areas included Siam-Ri wetland Haseong-Myeon	37.760654	126.65168	WGS84	10000	Aves	Long-tailed Tit	Aegitalos caudatus	3	Lee, W.S., Koo, T.H. and Park, J.Y. (2014). A Field Guide to The Birds of Korea. LG Evergreen Foundation (2nd edition).	https://creativecommons.org/publicdomain/zero/1.0/legalcode
HumanObservation	GIMPO-SIAM-202	Nial Moores | Bernhard Seliger	2019-04-11	10:30-0800/13:30-0800	Sunny	Asia	KR	Republic of Korea	Gimpo	Surrounding areas included Siam-Ri wetland Haseong-Myeon	37.760654	126.65168	WGS84	10000	Aves	Eastern Crowned Warbler	Phylloscopus coronatus	1	Lee, W.S., Koo, T.H. and Park, J.Y. (2014). A Field Guide to The Birds of Korea. LG Evergreen Foundation (2nd edition).	https://creativecommons.org/publicdomain/zero/1.0/legalcode
HumanObservation	GIMPO-SIAM-203	Nial Moores | Bernhard Seliger	2019-04-11	10:30-0800/13:30-0800	Sunny	Asia	KR	Republic of Korea	Gimpo	Surrounding areas included Siam-Ri wetland Haseong-Myeon	37.760654	126.65168	WGS84	10000	Aves	Vinous-throated Parrotbill	Paradoxornis webbianus	168	Lee, W.S., Koo, T.H. and Park, J.Y. (2014). A Field Guide to The Birds of Korea. LG Evergreen Foundation (2nd edition).	https://creativecommons.org/publicdomain/zero/1.0/legalcode
HumanObservation	GIMPO-SIAM-204	Nial Moores | Bernhard Seliger	2019-04-11	10:30-0800/13:30-0800	Sunny	Asia	KR	Republic of Korea	Gimpo	Surrounding areas included Siam-Ri wetland Haseong-Myeon	37.760654	126.65168	WGS84	10000	Aves	White-cheeked Starling	Spodiopsar cineraceus	11	Lee, W.S., Koo, T.H. and Park, J.Y. (2014). A Field Guide to The Birds of Korea. LG Evergreen Foundation (2nd edition).	https://creativecommons.org/publicdomain/zero/1.0/legalcode
HumanObservation	GIMPO-SIAM-205	Nial Moores | Bernhard Seliger	2019-04-11	10:30-0800/13:30-0800	Sunny	Asia	KR	Republic of Korea	Gimpo	Surrounding areas included Siam-Ri wetland Haseong-Myeon	37.760654	126.65168	WGS84	10000	Aves	Grey-backed Thrush	Turdus hortulorum	1	Lee, W.S., Koo, T.H. and Park, J.Y. (2014). A Field Guide to The Birds of Korea. LG Evergreen Foundation (2nd edition).	https://creativecommons.org/publicdomain/zero/1.0/legalcode
HumanObservation	GIMPO-SIAM-206	Nial Moores | Bernhard Seliger	2019-04-11	10:30-0800/13:30-0800	Sunny	Asia	KR	Republic of Korea	Gimpo	Surrounding areas included Siam-Ri wetland Haseong-Myeon	37.760654	126.65168	WGS84	10000	Aves	Pale Thrush	Turdus pallidus	2	Lee, W.S., Koo, T.H. and Park, J.Y. (2014). A Field Guide to The Birds of Korea. LG Evergreen Foundation (2nd edition).	https://creativecommons.org/publicdomain/zero/1.0/legalcode
HumanObservation	GIMPO-SIAM-207	Nial Moores | Bernhard Seliger	2019-04-11	10:30-0800/13:30-0800	Sunny	Asia	KR	Republic of Korea	Gimpo	Surrounding areas included Siam-Ri wetland Haseong-Myeon	37.760654	126.65168	WGS84	10000	Aves	Dusky Thrush	Turdus eunomus	60	Lee, W.S., Koo, T.H. and Park, J.Y. (2014). A Field Guide to The Birds of Korea. LG Evergreen Foundation (2nd edition).	https://creativecommons.org/publicdomain/zero/1.0/legalcode
HumanObservation	GIMPO-SIAM-208	Nial Moores | Bernhard Seliger	2019-04-11	10:30-0800/13:30-0800	Sunny	Asia	KR	Republic of Korea	Gimpo	Surrounding areas included Siam-Ri wetland Haseong-Myeon	37.760654	126.65168	WGS84	10000	Aves	Naumann's Thrush/Dusky Thrush	Turdus naumanni	2	Lee, W.S., Koo, T.H. and Park, J.Y. (2014). A Field Guide to The Birds of Korea. LG Evergreen Foundation (2nd edition).	https://creativecommons.org/publicdomain/zero/1.0/legalcode
HumanObservation	GIMPO-SIAM-209	Nial Moores | Bernhard Seliger	2019-04-11	10:30-0800/13:30-0800	Sunny	Asia	KR	Republic of Korea	Gimpo	Surrounding areas included Siam-Ri wetland Haseong-Myeon	37.760654	126.65168	WGS84	10000	Aves	Red-flanked Bluetail	Tarsiger cyanurus	3	Lee, W.S., Koo, T.H. and Park, J.Y. (2014). A Field Guide to The Birds of Korea. LG Evergreen Foundation (2nd edition).	https://creativecommons.org/publicdomain/zero/1.0/legalcode
HumanObservation	GIMPO-SIAM-210	Nial Moores | Bernhard Seliger	2019-04-11	10:30-0800/13:30-0800	Sunny	Asia	KR	Republic of Korea	Gimpo	Surrounding areas included Siam-Ri wetland Haseong-Myeon	37.760654	126.65168	WGS84	10000	Aves	Daurian Redstart	Phoenicurus auroreus	3	Lee, W.S., Koo, T.H. and Park, J.Y. (2014). A Field Guide to The Birds of Korea. LG Evergreen Foundation (2nd edition).	https://creativecommons.org/publicdomain/zero/1.0/legalcode
HumanObservation	GIMPO-SIAM-211	Nial Moores | Bernhard Seliger	2019-04-11	10:30-0800/13:30-0800	Sunny	Asia	KR	Republic of Korea	Gimpo	Surrounding areas included Siam-Ri wetland Haseong-Myeon	37.760654	126.65168	WGS84	10000	Aves	Stejneger's Stonechat	Saxicola stejnegeri	2	Lee, W.S., Koo, T.H. and Park, J.Y. (2014). A Field Guide to The Birds of Korea. LG Evergreen Foundation (2nd edition).	https://creativecommons.org/publicdomain/zero/1.0/legalcode
HumanObservation	GIMPO-SIAM-212	Nial Moores | Bernhard Seliger	2019-04-11	10:30-0800/13:30-0800	Sunny	Asia	KR	Republic of Korea	Gimpo	Surrounding areas included Siam-Ri wetland Haseong-Myeon	37.760654	126.65168	WGS84	10000	Aves	Eurasian Tree Sparrow	Passer montanus	65	Lee, W.S., Koo, T.H. and Park, J.Y. (2014). A Field Guide to The Birds of Korea. LG Evergreen Foundation (2nd edition).	https://creativecommons.org/publicdomain/zero/1.0/legalcode
HumanObservation	GIMPO-SIAM-213	Nial Moores | Bernhard Seliger	2019-04-11	10:30-0800/13:30-0800	Sunny	Asia	KR	Republic of Korea	Gimpo	Surrounding areas included Siam-Ri wetland Haseong-Myeon	37.760654	126.65168	WGS84	10000	Aves	Olive-backed Pipit	Anthus hodgsoni	5	Lee, W.S., Koo, T.H. and Park, J.Y. (2014). A Field Guide to The Birds of Korea. LG Evergreen Foundation (2nd edition).	https://creativecommons.org/publicdomain/zero/1.0/legalcode
HumanObservation	GIMPO-SIAM-214	Nial Moores | Bernhard Seliger	2019-04-11	10:30-0800/13:30-0800	Sunny	Asia	KR	Republic of Korea	Gimpo	Surrounding areas included Siam-Ri wetland Haseong-Myeon	37.760654	126.65168	WGS84	10000	Aves	Red-throated Pipit	Anthus cervinus	1	Lee, W.S., Koo, T.H. and Park, J.Y. (2014). A Field Guide to The Birds of Korea. LG Evergreen Foundation (2nd edition).	https://creativecommons.org/publicdomain/zero/1.0/legalcode
HumanObservation	GIMPO-SIAM-215	Nial Moores | Bernhard Seliger	2019-04-11	10:30-0800/13:30-0800	Sunny	Asia	KR	Republic of Korea	Gimpo	Surrounding areas included Siam-Ri wetland Haseong-Myeon	37.760654	126.65168	WGS84	10000	Aves	Buff-bellied Pipit	Anthus rubescens	3	Lee, W.S., Koo, T.H. and Park, J.Y. (2014). A Field Guide to The Birds of Korea. LG Evergreen Foundation (2nd edition).	https://creativecommons.org/publicdomain/zero/1.0/legalcode
HumanObservation	GIMPO-SIAM-216	Nial Moores | Bernhard Seliger	2019-04-11	10:30-0800/13:30-0800	Sunny	Asia	KR	Republic of Korea	Gimpo	Surrounding areas included Siam-Ri wetland Haseong-Myeon	37.760654	126.65168	WGS84	10000	Aves	Long-tailed Rosefinch	Carpodacus sibiricus	1	Lee, W.S., Koo, T.H. and Park, J.Y. (2014). A Field Guide to The Birds of Korea. LG Evergreen Foundation (2nd edition).	https://creativecommons.org/publicdomain/zero/1.0/legalcode
HumanObservation	GIMPO-SIAM-217	Nial Moores | Bernhard Seliger	2019-04-11	10:30-0800/13:30-0800	Sunny	Asia	KR	Republic of Korea	Gimpo	Surrounding areas included Siam-Ri wetland Haseong-Myeon	37.760654	126.65168	WGS84	10000	Aves	Grey-capped Greenfinch	Carduelis sinica	1	Lee, W.S., Koo, T.H. and Park, J.Y. (2014). A Field Guide to The Birds of Korea. LG Evergreen Foundation (2nd edition).	https://creativecommons.org/publicdomain/zero/1.0/legalcode
HumanObservation	GIMPO-SIAM-218	Nial Moores | Bernhard Seliger	2019-04-11	10:30-0800/13:30-0800	Sunny	Asia	KR	Republic of Korea	Gimpo	Surrounding areas included Siam-Ri wetland Haseong-Myeon	37.760654	126.65168	WGS84	10000	Aves	Meadow Bunting	Emberiza cioides	2	Lee, W.S., Koo, T.H. and Park, J.Y. (2014). A Field Guide to The Birds of Korea. LG Evergreen Foundation (2nd edition).	https://creativecommons.org/publicdomain/zero/1.0/legalcode
HumanObservation	GIMPO-SIAM-219	Nial Moores | Bernhard Seliger	2019-04-11	10:30-0800/13:30-0800	Sunny	Asia	KR	Republic of Korea	Gimpo	Surrounding areas included Siam-Ri wetland Haseong-Myeon	37.760654	126.65168	WGS84	10000	Aves	Yellow-throated Bunting	Emberiza elegans	9	Lee, W.S., Koo, T.H. and Park, J.Y. (2014). A Field Guide to The Birds of Korea. LG Evergreen Foundation (2nd edition).	https://creativecommons.org/publicdomain/zero/1.0/legalcode
HumanObservation	GIMPO-SIAM-220	Nial Moores | Bernhard Seliger	2019-04-11	10:30-0800/13:30-0800	Sunny	Asia	KR	Republic of Korea	Gimpo	Surrounding areas included Siam-Ri wetland Haseong-Myeon	37.760654	126.65168	WGS84	10000	Aves	Black-faced Bunting	Emberiza spodocephala	1	Lee, W.S., Koo, T.H. and Park, J.Y. (2014). A Field Guide to The Birds of Korea. LG Evergreen Foundation (2nd edition).	https://creativecommons.org/publicdomain/zero/1.0/legalcode
HumanObservation	GIMPO-SIAM-221	Nial Moores | Bernhard Seliger	2019-04-11	10:30-0800/13:30-0800	Sunny	Asia	KR	Republic of Korea	Gimpo	Surrounding areas included Siam-Ri wetland Haseong-Myeon	37.760654	126.65168	WGS84	10000	Aves	Pallas's Reed Bunting	Emberiza pallasi	5	Lee, W.S., Koo, T.H. and Park, J.Y. (2014). A Field Guide to The Birds of Korea. LG Evergreen Foundation (2nd edition).	https://creativecommons.org/publicdomain/zero/1.0/legalcode
HumanObservation	GIMPO-SIAM-222	Nial Moores | Bernhard Seliger	2019-04-11	10:30-0800/13:30-0800	Sunny	Asia	KR	Republic of Korea	Gimpo	Surrounding areas included Siam-Ri wetland Haseong-Myeon	37.760654	126.65168	WGS84	10000	Aves	Rustic Bunting	Emberiza rustica	1	Lee, W.S., Koo, T.H. and Park, J.Y. (2014). A Field Guide to The Birds of Korea. LG Evergreen Foundation (2nd edition).	https://creativecommons.org/publicdomain/zero/1.0/legalcode
HumanObservation	GIMPO-YUDO-215	Nial Moores | Bernhard Seliger	2019-04-11	13:30-0800/17:10-0800	Sunny	Asia	KR	Republic of Korea	Gimpo	Civilian Controlled Zone and the Demilitarized Zone included Yu islet Wolgot-Myeon	37.771077	126.536081	WGS84	5000	Aves	Greater White-fronted Goose	Anser albifrons	8	Lee, W.S., Koo, T.H. and Park, J.Y. (2014). A Field Guide to The Birds of Korea. LG Evergreen Foundation (2nd edition).	https://creativecommons.org/publicdomain/zero/1.0/legalcode
HumanObservation	GIMPO-YUDO-216	Nial Moores | Bernhard Seliger	2019-04-11	13:30-0800/17:10-0800	Sunny	Asia	KR	Republic of Korea	Gimpo	Civilian Controlled Zone and the Demilitarized Zone included Yu islet Wolgot-Myeon	37.771077	126.536081	WGS84	5000	Aves	Mandarin Duck	Aix galericulata	2	Lee, W.S., Koo, T.H. and Park, J.Y. (2014). A Field Guide to The Birds of Korea. LG Evergreen Foundation (2nd edition).	https://creativecommons.org/publicdomain/zero/1.0/legalcode
HumanObservation	GIMPO-YUDO-217	Nial Moores | Bernhard Seliger	2019-04-11	13:30-0800/17:10-0800	Sunny	Asia	KR	Republic of Korea	Gimpo	Civilian Controlled Zone and the Demilitarized Zone included Yu islet Wolgot-Myeon	37.771077	126.536081	WGS84	5000	Aves	Northern Shoveler	Spatula clypeata	3	Lee, W.S., Koo, T.H. and Park, J.Y. (2014). A Field Guide to The Birds of Korea. LG Evergreen Foundation (2nd edition).	https://creativecommons.org/publicdomain/zero/1.0/legalcode
HumanObservation	GIMPO-YUDO-218	Nial Moores | Bernhard Seliger	2019-04-11	13:30-0800/17:10-0800	Sunny	Asia	KR	Republic of Korea	Gimpo	Civilian Controlled Zone and the Demilitarized Zone included Yu islet Wolgot-Myeon	37.771077	126.536081	WGS84	5000	Aves	Gadwall	Mareca strepera	2	Lee, W.S., Koo, T.H. and Park, J.Y. (2014). A Field Guide to The Birds of Korea. LG Evergreen Foundation (2nd edition).	https://creativecommons.org/publicdomain/zero/1.0/legalcode
HumanObservation	GIMPO-YUDO-219	Nial Moores | Bernhard Seliger	2019-04-11	13:30-0800/17:10-0800	Sunny	Asia	KR	Republic of Korea	Gimpo	Civilian Controlled Zone and the Demilitarized Zone included Yu islet Wolgot-Myeon	37.771077	126.536081	WGS84	5000	Aves	Eurasian Wigeon	Mareca penelope	1	Lee, W.S., Koo, T.H. and Park, J.Y. (2014). A Field Guide to The Birds of Korea. LG Evergreen Foundation (2nd edition).	https://creativecommons.org/publicdomain/zero/1.0/legalcode
HumanObservation	GIMPO-YUDO-220	Nial Moores | Bernhard Seliger	2019-04-11	13:30-0800/17:10-0800	Sunny	Asia	KR	Republic of Korea	Gimpo	Civilian Controlled Zone and the Demilitarized Zone included Yu islet Wolgot-Myeon	37.771077	126.536081	WGS84	5000	Aves	Eastern Spot-billed Duck	Anas zonorhyncha	120	Lee, W.S., Koo, T.H. and Park, J.Y. (2014). A Field Guide to The Birds of Korea. LG Evergreen Foundation (2nd edition).	https://creativecommons.org/publicdomain/zero/1.0/legalcode
HumanObservation	GIMPO-YUDO-221	Nial Moores | Bernhard Seliger	2019-04-11	13:30-0800/17:10-0800	Sunny	Asia	KR	Republic of Korea	Gimpo	Civilian Controlled Zone and the Demilitarized Zone included Yu islet Wolgot-Myeon	37.771077	126.536081	WGS84	5000	Aves	Mallard	Anas platyrhynchos	6	Lee, W.S., Koo, T.H. and Park, J.Y. (2014). A Field Guide to The Birds of Korea. LG Evergreen Foundation (2nd edition).	https://creativecommons.org/publicdomain/zero/1.0/legalcode
HumanObservation	GIMPO-YUDO-222	Nial Moores | Bernhard Seliger	2019-04-11	13:30-0800/17:10-0800	Sunny	Asia	KR	Republic of Korea	Gimpo	Civilian Controlled Zone and the Demilitarized Zone included Yu islet Wolgot-Myeon	37.771077	126.536081	WGS84	5000	Aves	Eurasian Teal	Anas crecca	87	Lee, W.S., Koo, T.H. and Park, J.Y. (2014). A Field Guide to The Birds of Korea. LG Evergreen Foundation (2nd edition).	https://creativecommons.org/publicdomain/zero/1.0/legalcode
HumanObservation	GIMPO-YUDO-223	Nial Moores | Bernhard Seliger	2019-04-11	13:30-0800/17:10-0800	Sunny	Asia	KR	Republic of Korea	Gimpo	Civilian Controlled Zone and the Demilitarized Zone included Yu islet Wolgot-Myeon	37.771077	126.536081	WGS84	5000	Aves	Common Pheasant	Phasianus colchicus	2	Lee, W.S., Koo, T.H. and Park, J.Y. (2014). A Field Guide to The Birds of Korea. LG Evergreen Foundation (2nd edition).	https://creativecommons.org/publicdomain/zero/1.0/legalcode
HumanObservation	GIMPO-YUDO-224	Nial Moores | Bernhard Seliger	2019-04-11	13:30-0800/17:10-0800	Sunny	Asia	KR	Republic of Korea	Gimpo	Civilian Controlled Zone and the Demilitarized Zone included Yu islet Wolgot-Myeon	37.771077	126.536081	WGS84	5000	Aves	Eurasian Spoonbill	Platalea leucorodia	1	Lee, W.S., Koo, T.H. and Park, J.Y. (2014). A Field Guide to The Birds of Korea. LG Evergreen Foundation (2nd edition).	https://creativecommons.org/publicdomain/zero/1.0/legalcode
HumanObservation	GIMPO-YUDO-225	Nial Moores | Bernhard Seliger	2019-04-11	13:30-0800/17:10-0800	Sunny	Asia	KR	Republic of Korea	Gimpo	Civilian Controlled Zone and the Demilitarized Zone included Yu islet Wolgot-Myeon	37.771077	126.536081	WGS84	5000	Aves	Black-faced Spoonbill	Platalea minor	6	Lee, W.S., Koo, T.H. and Park, J.Y. (2014). A Field Guide to The Birds of Korea. LG Evergreen Foundation (2nd edition).	https://creativecommons.org/publicdomain/zero/1.0/legalcode
HumanObservation	GIMPO-YUDO-226	Nial Moores | Bernhard Seliger	2019-04-11	13:30-0800/17:10-0800	Sunny	Asia	KR	Republic of Korea	Gimpo	Civilian Controlled Zone and the Demilitarized Zone included Yu islet Wolgot-Myeon	37.771077	126.536081	WGS84	5000	Aves	Black-crowned Night Heron	Nycticorax nycticorax	2	Lee, W.S., Koo, T.H. and Park, J.Y. (2014). A Field Guide to The Birds of Korea. LG Evergreen Foundation (2nd edition).	https://creativecommons.org/publicdomain/zero/1.0/legalcode
HumanObservation	GIMPO-YUDO-227	Nial Moores | Bernhard Seliger	2019-04-11	13:30-0800/17:10-0800	Sunny	Asia	KR	Republic of Korea	Gimpo	Civilian Controlled Zone and the Demilitarized Zone included Yu islet Wolgot-Myeon	37.771077	126.536081	WGS84	5000	Aves	Grey Heron	Ardea cinerea	75	Lee, W.S., Koo, T.H. and Park, J.Y. (2014). A Field Guide to The Birds of Korea. LG Evergreen Foundation (2nd edition).	https://creativecommons.org/publicdomain/zero/1.0/legalcode
HumanObservation	GIMPO-YUDO-228	Nial Moores | Bernhard Seliger	2019-04-11	13:30-0800/17:10-0800	Sunny	Asia	KR	Republic of Korea	Gimpo	Civilian Controlled Zone and the Demilitarized Zone included Yu islet Wolgot-Myeon	37.771077	126.536081	WGS84	5000	Aves	Great Egret	Ardea alba	65	Lee, W.S., Koo, T.H. and Park, J.Y. (2014). A Field Guide to The Birds of Korea. LG Evergreen Foundation (2nd edition).	https://creativecommons.org/publicdomain/zero/1.0/legalcode
HumanObservation	GIMPO-YUDO-229	Nial Moores | Bernhard Seliger	2019-04-11	13:30-0800/17:10-0800	Sunny	Asia	KR	Republic of Korea	Gimpo	Civilian Controlled Zone and the Demilitarized Zone included Yu islet Wolgot-Myeon	37.771077	126.536081	WGS84	5000	Aves	Intermediate Egret	Ardea intermedia	16	Lee, W.S., Koo, T.H. and Park, J.Y. (2014). A Field Guide to The Birds of Korea. LG Evergreen Foundation (2nd edition).	https://creativecommons.org/publicdomain/zero/1.0/legalcode
HumanObservation	GIMPO-YUDO-230	Nial Moores | Bernhard Seliger	2019-04-11	13:30-0800/17:10-0800	Sunny	Asia	KR	Republic of Korea	Gimpo	Civilian Controlled Zone and the Demilitarized Zone included Yu islet Wolgot-Myeon	37.771077	126.536081	WGS84	5000	Aves	Great Cormorant	Phalacrocora carbo	1200	Lee, W.S., Koo, T.H. and Park, J.Y. (2014). A Field Guide to The Birds of Korea. LG Evergreen Foundation (2nd edition).	https://creativecommons.org/publicdomain/zero/1.0/legalcode
HumanObservation	GIMPO-YUDO-231	Nial Moores | Bernhard Seliger	2019-04-11	13:30-0800/17:10-0800	Sunny	Asia	KR	Republic of Korea	Gimpo	Civilian Controlled Zone and the Demilitarized Zone included Yu islet Wolgot-Myeon	37.771077	126.536081	WGS84	5000	Aves	Upland Buzzard	Buteo hemilasius	1	Lee, W.S., Koo, T.H. and Park, J.Y. (2014). A Field Guide to The Birds of Korea. LG Evergreen Foundation (2nd edition).	https://creativecommons.org/publicdomain/zero/1.0/legalcode
HumanObservation	GIMPO-YUDO-232	Nial Moores | Bernhard Seliger	2019-04-11	13:30-0800/17:10-0800	Sunny	Asia	KR	Republic of Korea	Gimpo	Civilian Controlled Zone and the Demilitarized Zone included Yu islet Wolgot-Myeon	37.771077	126.536081	WGS84	5000	Aves	Eastern Buzzard	Buteo japonicus	1	Lee, W.S., Koo, T.H. and Park, J.Y. (2014). A Field Guide to The Birds of Korea. LG Evergreen Foundation (2nd edition).	https://creativecommons.org/publicdomain/zero/1.0/legalcode
HumanObservation	GIMPO-YUDO-233	Nial Moores | Bernhard Seliger	2019-04-11	13:30-0800/17:10-0800	Sunny	Asia	KR	Republic of Korea	Gimpo	Civilian Controlled Zone and the Demilitarized Zone included Yu islet Wolgot-Myeon	37.771077	126.536081	WGS84	5000	Aves	Far Eastern Curlew	Numenius madagascariensis	2	Lee, W.S., Koo, T.H. and Park, J.Y. (2014). A Field Guide to The Birds of Korea. LG Evergreen Foundation (2nd edition).	https://creativecommons.org/publicdomain/zero/1.0/legalcode
HumanObservation	GIMPO-YUDO-234	Nial Moores | Bernhard Seliger	2019-04-11	13:30-0800/17:10-0800	Sunny	Asia	KR	Republic of Korea	Gimpo	Civilian Controlled Zone and the Demilitarized Zone included Yu islet Wolgot-Myeon	37.771077	126.536081	WGS84	5000	Aves	Black-headed Gull	Chroicocephalus ridibindus	1	Lee, W.S., Koo, T.H. and Park, J.Y. (2014). A Field Guide to The Birds of Korea. LG Evergreen Foundation (2nd edition).	https://creativecommons.org/publicdomain/zero/1.0/legalcode
HumanObservation	GIMPO-YUDO-235	Nial Moores | Bernhard Seliger	2019-04-11	13:30-0800/17:10-0800	Sunny	Asia	KR	Republic of Korea	Gimpo	Civilian Controlled Zone and the Demilitarized Zone included Yu islet Wolgot-Myeon	37.771077	126.536081	WGS84	5000	Aves	Black-tailed Gull	Larus crassirostris	25	Lee, W.S., Koo, T.H. and Park, J.Y. (2014). A Field Guide to The Birds of Korea. LG Evergreen Foundation (2nd edition).	https://creativecommons.org/publicdomain/zero/1.0/legalcode
HumanObservation	GIMPO-YUDO-236	Nial Moores | Bernhard Seliger	2019-04-11	13:30-0800/17:10-0800	Sunny	Asia	KR	Republic of Korea	Gimpo	Civilian Controlled Zone and the Demilitarized Zone included Yu islet Wolgot-Myeon	37.771077	126.536081	WGS84	5000	Aves	Mongolian Gull	Larus mongolicus	2	Lee, W.S., Koo, T.H. and Park, J.Y. (2014). A Field Guide to The Birds of Korea. LG Evergreen Foundation (2nd edition).	https://creativecommons.org/publicdomain/zero/1.0/legalcode
HumanObservation	GIMPO-YUDO-237	Nial Moores | Bernhard Seliger	2019-04-11	13:30-0800/17:10-0800	Sunny	Asia	KR	Republic of Korea	Gimpo	Civilian Controlled Zone and the Demilitarized Zone included Yu islet Wolgot-Myeon	37.771077	126.536081	WGS84	5000	Aves	Oriental Turtle Dove	Streptopelia orientalis	22	Lee, W.S., Koo, T.H. and Park, J.Y. (2014). A Field Guide to The Birds of Korea. LG Evergreen Foundation (2nd edition).	https://creativecommons.org/publicdomain/zero/1.0/legalcode
HumanObservation	GIMPO-YUDO-238	Nial Moores | Bernhard Seliger	2019-04-11	13:30-0800/17:10-0800	Sunny	Asia	KR	Republic of Korea	Gimpo	Civilian Controlled Zone and the Demilitarized Zone included Yu islet Wolgot-Myeon	37.771077	126.536081	WGS84	5000	Aves	Japanese Pygmy Woodpecker	Dendrocopos kizuki	1	Lee, W.S., Koo, T.H. and Park, J.Y. (2014). A Field Guide to The Birds of Korea. LG Evergreen Foundation (2nd edition).	https://creativecommons.org/publicdomain/zero/1.0/legalcode
HumanObservation	GIMPO-YUDO-239	Nial Moores | Bernhard Seliger	2019-04-11	13:30-0800/17:10-0800	Sunny	Asia	KR	Republic of Korea	Gimpo	Civilian Controlled Zone and the Demilitarized Zone included Yu islet Wolgot-Myeon	37.771077	126.536081	WGS84	5000	Aves	Great Spotted Woodpecker	Dendrocopos major	1	Lee, W.S., Koo, T.H. and Park, J.Y. (2014). A Field Guide to The Birds of Korea. LG Evergreen Foundation (2nd edition).	https://creativecommons.org/publicdomain/zero/1.0/legalcode
HumanObservation	GIMPO-YUDO-240	Nial Moores | Bernhard Seliger	2019-04-11	13:30-0800/17:10-0800	Sunny	Asia	KR	Republic of Korea	Gimpo	Civilian Controlled Zone and the Demilitarized Zone included Yu islet Wolgot-Myeon	37.771077	126.536081	WGS84	5000	Aves	Grey-headed Woodpecker	Picus canus	2	Lee, W.S., Koo, T.H. and Park, J.Y. (2014). A Field Guide to The Birds of Korea. LG Evergreen Foundation (2nd edition).	https://creativecommons.org/publicdomain/zero/1.0/legalcode
HumanObservation	GIMPO-YUDO-241	Nial Moores | Bernhard Seliger	2019-04-11	13:30-0800/17:10-0800	Sunny	Asia	KR	Republic of Korea	Gimpo	Civilian Controlled Zone and the Demilitarized Zone included Yu islet Wolgot-Myeon	37.771077	126.536081	WGS84	5000	Aves	Common Kestrel	Falco tinnunculus	1	Lee, W.S., Koo, T.H. and Park, J.Y. (2014). A Field Guide to The Birds of Korea. LG Evergreen Foundation (2nd edition).	https://creativecommons.org/publicdomain/zero/1.0/legalcode
HumanObservation	GIMPO-YUDO-242	Nial Moores | Bernhard Seliger	2019-04-11	13:30-0800/17:10-0800	Sunny	Asia	KR	Republic of Korea	Gimpo	Civilian Controlled Zone and the Demilitarized Zone included Yu islet Wolgot-Myeon	37.771077	126.536081	WGS84	5000	Aves	Oriental Magpie	Pica pica	33	Lee, W.S., Koo, T.H. and Park, J.Y. (2014). A Field Guide to The Birds of Korea. LG Evergreen Foundation (2nd edition).	https://creativecommons.org/publicdomain/zero/1.0/legalcode
HumanObservation	GIMPO-YUDO-243	Nial Moores | Bernhard Seliger	2019-04-11	13:30-0800/17:10-0800	Sunny	Asia	KR	Republic of Korea	Gimpo	Civilian Controlled Zone and the Demilitarized Zone included Yu islet Wolgot-Myeon	37.771077	126.536081	WGS84	5000	Aves	Large-billed Crow	Corvus macrorhynchos	4	Lee, W.S., Koo, T.H. and Park, J.Y. (2014). A Field Guide to The Birds of Korea. LG Evergreen Foundation (2nd edition).	https://creativecommons.org/publicdomain/zero/1.0/legalcode
HumanObservation	GIMPO-YUDO-244	Nial Moores | Bernhard Seliger	2019-04-11	13:30-0800/17:10-0800	Sunny	Asia	KR	Republic of Korea	Gimpo	Civilian Controlled Zone and the Demilitarized Zone included Yu islet Wolgot-Myeon	37.771077	126.536081	WGS84	5000	Aves	Varied Tit	Poecile varius	2	Lee, W.S., Koo, T.H. and Park, J.Y. (2014). A Field Guide to The Birds of Korea. LG Evergreen Foundation (2nd edition).	https://creativecommons.org/publicdomain/zero/1.0/legalcode
HumanObservation	GIMPO-YUDO-245	Nial Moores | Bernhard Seliger	2019-04-11	13:30-0800/17:10-0800	Sunny	Asia	KR	Republic of Korea	Gimpo	Civilian Controlled Zone and the Demilitarized Zone included Yu islet Wolgot-Myeon	37.771077	126.536081	WGS84	5000	Aves	Marsh Tit	Parus palustris	2	Lee, W.S., Koo, T.H. and Park, J.Y. (2014). A Field Guide to The Birds of Korea. LG Evergreen Foundation (2nd edition).	https://creativecommons.org/publicdomain/zero/1.0/legalcode
HumanObservation	GIMPO-YUDO-246	Nial Moores | Bernhard Seliger	2019-04-11	13:30-0800/17:10-0800	Sunny	Asia	KR	Republic of Korea	Gimpo	Civilian Controlled Zone and the Demilitarized Zone included Yu islet Wolgot-Myeon	37.771077	126.536081	WGS84	5000	Aves	Eastern Great Tit	Parus major	2	Lee, W.S., Koo, T.H. and Park, J.Y. (2014). A Field Guide to The Birds of Korea. LG Evergreen Foundation (2nd edition).	https://creativecommons.org/publicdomain/zero/1.0/legalcode
HumanObservation	GIMPO-YUDO-247	Nial Moores | Bernhard Seliger	2019-04-11	13:30-0800/17:10-0800	Sunny	Asia	KR	Republic of Korea	Gimpo	Civilian Controlled Zone and the Demilitarized Zone included Yu islet Wolgot-Myeon	37.771077	126.536081	WGS84	5000	Aves	Brown-eared Bulbul	Hypsipetes amaurotis	1	Lee, W.S., Koo, T.H. and Park, J.Y. (2014). A Field Guide to The Birds of Korea. LG Evergreen Foundation (2nd edition).	https://creativecommons.org/publicdomain/zero/1.0/legalcode
HumanObservation	GIMPO-YUDO-248	Nial Moores | Bernhard Seliger	2019-04-11	13:30-0800/17:10-0800	Sunny	Asia	KR	Republic of Korea	Gimpo	Civilian Controlled Zone and the Demilitarized Zone included Yu islet Wolgot-Myeon	37.771077	126.536081	WGS84	5000	Aves	Barn Swallow	Hirundo rustica	2	Lee, W.S., Koo, T.H. and Park, J.Y. (2014). A Field Guide to The Birds of Korea. LG Evergreen Foundation (2nd edition).	https://creativecommons.org/publicdomain/zero/1.0/legalcode
HumanObservation	GIMPO-YUDO-249	Nial Moores | Bernhard Seliger	2019-04-11	13:30-0800/17:10-0800	Sunny	Asia	KR	Republic of Korea	Gimpo	Civilian Controlled Zone and the Demilitarized Zone included Yu islet Wolgot-Myeon	37.771077	126.536081	WGS84	5000	Aves	Vinous-throated Parrotbill	Paradoxornis webbianus	55	Lee, W.S., Koo, T.H. and Park, J.Y. (2014). A Field Guide to The Birds of Korea. LG Evergreen Foundation (2nd edition).	https://creativecommons.org/publicdomain/zero/1.0/legalcode
HumanObservation	GIMPO-YUDO-250	Nial Moores | Bernhard Seliger	2019-04-11	13:30-0800/17:10-0800	Sunny	Asia	KR	Republic of Korea	Gimpo	Civilian Controlled Zone and the Demilitarized Zone included Yu islet Wolgot-Myeon	37.771077	126.536081	WGS84	5000	Aves	White-cheeked Starling	Spodiopsar cineraceus	4	Lee, W.S., Koo, T.H. and Park, J.Y. (2014). A Field Guide to The Birds of Korea. LG Evergreen Foundation (2nd edition).	https://creativecommons.org/publicdomain/zero/1.0/legalcode
HumanObservation	GIMPO-YUDO-251	Nial Moores | Bernhard Seliger	2019-04-11	13:30-0800/17:10-0800	Sunny	Asia	KR	Republic of Korea	Gimpo	Civilian Controlled Zone and the Demilitarized Zone included Yu islet Wolgot-Myeon	37.771077	126.536081	WGS84	5000	Aves	Daurian Redstart	Phoenicurus auroreus	1	Lee, W.S., Koo, T.H. and Park, J.Y. (2014). A Field Guide to The Birds of Korea. LG Evergreen Foundation (2nd edition).	https://creativecommons.org/publicdomain/zero/1.0/legalcode
HumanObservation	GIMPO-YUDO-252	Nial Moores | Bernhard Seliger	2019-04-11	13:30-0800/17:10-0800	Sunny	Asia	KR	Republic of Korea	Gimpo	Civilian Controlled Zone and the Demilitarized Zone included Yu islet Wolgot-Myeon	37.771077	126.536081	WGS84	5000	Aves	Stejneger's Stonechat	Saxicola stejnegeri	3	Lee, W.S., Koo, T.H. and Park, J.Y. (2014). A Field Guide to The Birds of Korea. LG Evergreen Foundation (2nd edition).	https://creativecommons.org/publicdomain/zero/1.0/legalcode
HumanObservation	GIMPO-YUDO-253	Nial Moores | Bernhard Seliger	2019-04-11	13:30-0800/17:10-0800	Sunny	Asia	KR	Republic of Korea	Gimpo	Civilian Controlled Zone and the Demilitarized Zone included Yu islet Wolgot-Myeon	37.771077	126.536081	WGS84	5000	Aves	Eurasian Tree Sparrow	Passer montanus	92	Lee, W.S., Koo, T.H. and Park, J.Y. (2014). A Field Guide to The Birds of Korea. LG Evergreen Foundation (2nd edition).	https://creativecommons.org/publicdomain/zero/1.0/legalcode
HumanObservation	GIMPO-YUDO-254	Nial Moores | Bernhard Seliger	2019-04-11	13:30-0800/17:10-0800	Sunny	Asia	KR	Republic of Korea	Gimpo	Civilian Controlled Zone and the Demilitarized Zone included Yu islet Wolgot-Myeon	37.771077	126.536081	WGS84	5000	Aves	Long-tailed Rosefinch	Carpodacus sibiricus	1	Lee, W.S., Koo, T.H. and Park, J.Y. (2014). A Field Guide to The Birds of Korea. LG Evergreen Foundation (2nd edition).	https://creativecommons.org/publicdomain/zero/1.0/legalcode
HumanObservation	GIMPO-YUDO-255	Nial Moores | Bernhard Seliger	2019-04-11	13:30-0800/17:10-0800	Sunny	Asia	KR	Republic of Korea	Gimpo	Civilian Controlled Zone and the Demilitarized Zone included Yu islet Wolgot-Myeon	37.771077	126.536081	WGS84	5000	Aves	Meadow Bunting	Emberiza cioides	2	Lee, W.S., Koo, T.H. and Park, J.Y. (2014). A Field Guide to The Birds of Korea. LG Evergreen Foundation (2nd edition).	https://creativecommons.org/publicdomain/zero/1.0/legalcode
HumanObservation	GIMPO-YUDO-256	Nial Moores | Bernhard Seliger	2019-04-11	13:30-0800/17:10-0800	Sunny	Asia	KR	Republic of Korea	Gimpo	Civilian Controlled Zone and the Demilitarized Zone included Yu islet Wolgot-Myeon	37.771077	126.536081	WGS84	5000	Aves	Yellow-throated Bunting	Emberiza elegans	2	Lee, W.S., Koo, T.H. and Park, J.Y. (2014). A Field Guide to The Birds of Korea. LG Evergreen Foundation (2nd edition).	https://creativecommons.org/publicdomain/zero/1.0/legalcode
HumanObservation	GIMPO-YUDO-257	Nial Moores | Bernhard Seliger	2019-04-11	13:30-0800/17:10-0800	Sunny	Asia	KR	Republic of Korea	Gimpo	Civilian Controlled Zone and the Demilitarized Zone included Yu islet Wolgot-Myeon	37.771077	126.536081	WGS84	5000	Aves	Black-faced Bunting	Emberiza spodocephala	2	Lee, W.S., Koo, T.H. and Park, J.Y. (2014). A Field Guide to The Birds of Korea. LG Evergreen Foundation (2nd edition).	https://creativecommons.org/publicdomain/zero/1.0/legalcode
HumanObservation	GIMPO-YUDO-258	Nial Moores | Bernhard Seliger	2019-04-11	13:30-0800/17:10-0800	Sunny	Asia	KR	Republic of Korea	Gimpo	Civilian Controlled Zone and the Demilitarized Zone included Yu islet Wolgot-Myeon	37.771077	126.536081	WGS84	5000	Aves	Korean Water Deer	Hydropotes inermis	1	Lee, W.S., Koo, T.H. and Park, J.Y. (2014). A Field Guide to The Birds of Korea. LG Evergreen Foundation (2nd edition).	https://creativecommons.org/publicdomain/zero/1.0/legalcode
HumanObservation	GIMPO-YUDO-259	Bernhard Seliger | Choi Hyun-Ah	2019-04-26	09:00-0800/15:00-0800	Windy | Cloudy | Rainy	Asia	KR	Republic of Korea	Gimpo	Civilian Controlled Zone and the Demilitarized Zone included Yu islet Wolgot-Myeon	37.771077	126.536081	WGS84	5000	Aves	Greater White-fronted Goose	Anser albifrons	2	Lee, W.S., Koo, T.H. and Park, J.Y. (2014). A Field Guide to The Birds of Korea. LG Evergreen Foundation (2nd edition).	https://creativecommons.org/publicdomain/zero/1.0/legalcode
HumanObservation	GIMPO-YUDO-260	Bernhard Seliger | Choi Hyun-Ah	2019-04-26	09:00-0800/15:00-0800	Windy | Cloudy | Rainy	Asia	KR	Republic of Korea	Gimpo	Civilian Controlled Zone and the Demilitarized Zone included Yu islet Wolgot-Myeon	37.771077	126.536081	WGS84	5000	Aves	Mandarin Duck	Aix galericulata	1	Lee, W.S., Koo, T.H. and Park, J.Y. (2014). A Field Guide to The Birds of Korea. LG Evergreen Foundation (2nd edition).	https://creativecommons.org/publicdomain/zero/1.0/legalcode
HumanObservation	GIMPO-YUDO-261	Bernhard Seliger | Choi Hyun-Ah	2019-04-26	09:00-0800/15:00-0800	Windy | Cloudy | Rainy	Asia	KR	Republic of Korea	Gimpo	Civilian Controlled Zone and the Demilitarized Zone included Yu islet Wolgot-Myeon	37.771077	126.536081	WGS84	5000	Aves	Garganey	Spatula querquedula	9	Lee, W.S., Koo, T.H. and Park, J.Y. (2014). A Field Guide to The Birds of Korea. LG Evergreen Foundation (2nd edition).	https://creativecommons.org/publicdomain/zero/1.0/legalcode
HumanObservation	GIMPO-YUDO-262	Bernhard Seliger | Choi Hyun-Ah	2019-04-26	09:00-0800/15:00-0800	Windy | Cloudy | Rainy	Asia	KR	Republic of Korea	Gimpo	Civilian Controlled Zone and the Demilitarized Zone included Yu islet Wolgot-Myeon	37.771077	126.536081	WGS84	5000	Aves	Gadwall	Mareca strepera	2	Lee, W.S., Koo, T.H. and Park, J.Y. (2014). A Field Guide to The Birds of Korea. LG Evergreen Foundation (2nd edition).	https://creativecommons.org/publicdomain/zero/1.0/legalcode
HumanObservation	GIMPO-YUDO-263	Bernhard Seliger | Choi Hyun-Ah	2019-04-26	09:00-0800/15:00-0800	Windy | Cloudy | Rainy	Asia	KR	Republic of Korea	Gimpo	Civilian Controlled Zone and the Demilitarized Zone included Yu islet Wolgot-Myeon	37.771077	126.536081	WGS84	5000	Aves	Eurasian Wigeon	Mareca penelope	13	Lee, W.S., Koo, T.H. and Park, J.Y. (2014). A Field Guide to The Birds of Korea. LG Evergreen Foundation (2nd edition).	https://creativecommons.org/publicdomain/zero/1.0/legalcode
HumanObservation	GIMPO-YUDO-264	Bernhard Seliger | Choi Hyun-Ah	2019-04-26	09:00-0800/15:00-0800	Windy | Cloudy | Rainy	Asia	KR	Republic of Korea	Gimpo	Civilian Controlled Zone and the Demilitarized Zone included Yu islet Wolgot-Myeon	37.771077	126.536081	WGS84	5000	Aves	Eastern Spot-billed Duck	Anas zonorhyncha	248	Lee, W.S., Koo, T.H. and Park, J.Y. (2014). A Field Guide to The Birds of Korea. LG Evergreen Foundation (2nd edition).	https://creativecommons.org/publicdomain/zero/1.0/legalcode
HumanObservation	GIMPO-YUDO-265	Bernhard Seliger | Choi Hyun-Ah	2019-04-26	09:00-0800/15:00-0800	Windy | Cloudy | Rainy	Asia	KR	Republic of Korea	Gimpo	Civilian Controlled Zone and the Demilitarized Zone included Yu islet Wolgot-Myeon	37.771077	126.536081	WGS84	5000	Aves	Mallard	Anas platyrhynchos	4	Lee, W.S., Koo, T.H. and Park, J.Y. (2014). A Field Guide to The Birds of Korea. LG Evergreen Foundation (2nd edition).	https://creativecommons.org/publicdomain/zero/1.0/legalcode
HumanObservation	GIMPO-YUDO-266	Bernhard Seliger | Choi Hyun-Ah	2019-04-26	09:00-0800/15:00-0800	Windy | Cloudy | Rainy	Asia	KR	Republic of Korea	Gimpo	Civilian Controlled Zone and the Demilitarized Zone included Yu islet Wolgot-Myeon	37.771077	126.536081	WGS84	5000	Aves	Northern Pintail	Anas acuta	3	Lee, W.S., Koo, T.H. and Park, J.Y. (2014). A Field Guide to The Birds of Korea. LG Evergreen Foundation (2nd edition).	https://creativecommons.org/publicdomain/zero/1.0/legalcode
HumanObservation	GIMPO-YUDO-267	Bernhard Seliger | Choi Hyun-Ah	2019-04-26	09:00-0800/15:00-0800	Windy | Cloudy | Rainy	Asia	KR	Republic of Korea	Gimpo	Civilian Controlled Zone and the Demilitarized Zone included Yu islet Wolgot-Myeon	37.771077	126.536081	WGS84	5000	Aves	Eurasian Teal	Anas crecca	32	Lee, W.S., Koo, T.H. and Park, J.Y. (2014). A Field Guide to The Birds of Korea. LG Evergreen Foundation (2nd edition).	https://creativecommons.org/publicdomain/zero/1.0/legalcode
HumanObservation	GIMPO-YUDO-268	Bernhard Seliger | Choi Hyun-Ah	2019-04-26	09:00-0800/15:00-0800	Windy | Cloudy | Rainy	Asia	KR	Republic of Korea	Gimpo	Civilian Controlled Zone and the Demilitarized Zone included Yu islet Wolgot-Myeon	37.771077	126.536081	WGS84	5000	Aves	Common Pheasant	Phasianus colchicus	14	Lee, W.S., Koo, T.H. and Park, J.Y. (2014). A Field Guide to The Birds of Korea. LG Evergreen Foundation (2nd edition).	https://creativecommons.org/publicdomain/zero/1.0/legalcode
HumanObservation	GIMPO-YUDO-269	Bernhard Seliger | Choi Hyun-Ah	2019-04-26	09:00-0800/15:00-0800	Windy | Cloudy | Rainy	Asia	KR	Republic of Korea	Gimpo	Civilian Controlled Zone and the Demilitarized Zone included Yu islet Wolgot-Myeon	37.771077	126.536081	WGS84	5000	Aves	Black-faced Spoonbill	Platalea minor	5	Lee, W.S., Koo, T.H. and Park, J.Y. (2014). A Field Guide to The Birds of Korea. LG Evergreen Foundation (2nd edition).	https://creativecommons.org/publicdomain/zero/1.0/legalcode
HumanObservation	GIMPO-YUDO-270	Bernhard Seliger | Choi Hyun-Ah	2019-04-26	09:00-0800/15:00-0800	Windy | Cloudy | Rainy	Asia	KR	Republic of Korea	Gimpo	Civilian Controlled Zone and the Demilitarized Zone included Yu islet Wolgot-Myeon	37.771077	126.536081	WGS84	5000	Aves	Grey Heron	Ardea cinerea	69	Lee, W.S., Koo, T.H. and Park, J.Y. (2014). A Field Guide to The Birds of Korea. LG Evergreen Foundation (2nd edition).	https://creativecommons.org/publicdomain/zero/1.0/legalcode
HumanObservation	GIMPO-YUDO-271	Bernhard Seliger | Choi Hyun-Ah	2019-04-26	09:00-0800/15:00-0800	Windy | Cloudy | Rainy	Asia	KR	Republic of Korea	Gimpo	Civilian Controlled Zone and the Demilitarized Zone included Yu islet Wolgot-Myeon	37.771077	126.536081	WGS84	5000	Aves	Great Egret	Ardea alba	69	Lee, W.S., Koo, T.H. and Park, J.Y. (2014). A Field Guide to The Birds of Korea. LG Evergreen Foundation (2nd edition).	https://creativecommons.org/publicdomain/zero/1.0/legalcode
HumanObservation	GIMPO-YUDO-272	Bernhard Seliger | Choi Hyun-Ah	2019-04-26	09:00-0800/15:00-0800	Windy | Cloudy | Rainy	Asia	KR	Republic of Korea	Gimpo	Civilian Controlled Zone and the Demilitarized Zone included Yu islet Wolgot-Myeon	37.771077	126.536081	WGS84	5000	Aves	Intermediate Egret	Ardea intermedia	17	Lee, W.S., Koo, T.H. and Park, J.Y. (2014). A Field Guide to The Birds of Korea. LG Evergreen Foundation (2nd edition).	https://creativecommons.org/publicdomain/zero/1.0/legalcode
HumanObservation	GIMPO-YUDO-273	Bernhard Seliger | Choi Hyun-Ah	2019-04-26	09:00-0800/15:00-0800	Windy | Cloudy | Rainy	Asia	KR	Republic of Korea	Gimpo	Civilian Controlled Zone and the Demilitarized Zone included Yu islet Wolgot-Myeon	37.771077	126.536081	WGS84	5000	Aves	Little Egret	Egretta garzetta	15	Lee, W.S., Koo, T.H. and Park, J.Y. (2014). A Field Guide to The Birds of Korea. LG Evergreen Foundation (2nd edition).	https://creativecommons.org/publicdomain/zero/1.0/legalcode
HumanObservation	GIMPO-YUDO-274	Bernhard Seliger | Choi Hyun-Ah	2019-04-26	09:00-0800/15:00-0800	Windy | Cloudy | Rainy	Asia	KR	Republic of Korea	Gimpo	Civilian Controlled Zone and the Demilitarized Zone included Yu islet Wolgot-Myeon	37.771077	126.536081	WGS84	5000	Aves	Great Cormorant	Phalacrocora carbo	240	Lee, W.S., Koo, T.H. and Park, J.Y. (2014). A Field Guide to The Birds of Korea. LG Evergreen Foundation (2nd edition).	https://creativecommons.org/publicdomain/zero/1.0/legalcode
HumanObservation	GIMPO-YUDO-275	Bernhard Seliger | Choi Hyun-Ah	2019-04-26	09:00-0800/15:00-0800	Windy | Cloudy | Rainy	Asia	KR	Republic of Korea	Gimpo	Civilian Controlled Zone and the Demilitarized Zone included Yu islet Wolgot-Myeon	37.771077	126.536081	WGS84	5000	Aves	Whimbrel	Numenius phaeopus	3	Lee, W.S., Koo, T.H. and Park, J.Y. (2014). A Field Guide to The Birds of Korea. LG Evergreen Foundation (2nd edition).	https://creativecommons.org/publicdomain/zero/1.0/legalcode
HumanObservation	GIMPO-YUDO-276	Bernhard Seliger | Choi Hyun-Ah	2019-04-26	09:00-0800/15:00-0800	Windy | Cloudy | Rainy	Asia	KR	Republic of Korea	Gimpo	Civilian Controlled Zone and the Demilitarized Zone included Yu islet Wolgot-Myeon	37.771077	126.536081	WGS84	5000	Aves	Common Greenshank	Tringa nebularia	3	Lee, W.S., Koo, T.H. and Park, J.Y. (2014). A Field Guide to The Birds of Korea. LG Evergreen Foundation (2nd edition).	https://creativecommons.org/publicdomain/zero/1.0/legalcode
HumanObservation	GIMPO-YUDO-277	Bernhard Seliger | Choi Hyun-Ah	2019-04-26	09:00-0800/15:00-0800	Windy | Cloudy | Rainy	Asia	KR	Republic of Korea	Gimpo	Civilian Controlled Zone and the Demilitarized Zone included Yu islet Wolgot-Myeon	37.771077	126.536081	WGS84	5000	Aves	Black-tailed Gull	Larus crassirostris	4	Lee, W.S., Koo, T.H. and Park, J.Y. (2014). A Field Guide to The Birds of Korea. LG Evergreen Foundation (2nd edition).	https://creativecommons.org/publicdomain/zero/1.0/legalcode
HumanObservation	GIMPO-YUDO-278	Bernhard Seliger | Choi Hyun-Ah	2019-04-26	09:00-0800/15:00-0800	Windy | Cloudy | Rainy	Asia	KR	Republic of Korea	Gimpo	Civilian Controlled Zone and the Demilitarized Zone included Yu islet Wolgot-Myeon	37.771077	126.536081	WGS84	5000	Aves	Common Gull	Larus canus	15	Lee, W.S., Koo, T.H. and Park, J.Y. (2014). A Field Guide to The Birds of Korea. LG Evergreen Foundation (2nd edition).	https://creativecommons.org/publicdomain/zero/1.0/legalcode
HumanObservation	GIMPO-YUDO-279	Bernhard Seliger | Choi Hyun-Ah	2019-04-26	09:00-0800/15:00-0800	Windy | Cloudy | Rainy	Asia	KR	Republic of Korea	Gimpo	Civilian Controlled Zone and the Demilitarized Zone included Yu islet Wolgot-Myeon	37.771077	126.536081	WGS84	5000	Aves	Oriental Turtle Dove	Streptopelia orientalis	27	Lee, W.S., Koo, T.H. and Park, J.Y. (2014). A Field Guide to The Birds of Korea. LG Evergreen Foundation (2nd edition).	https://creativecommons.org/publicdomain/zero/1.0/legalcode
HumanObservation	GIMPO-YUDO-280	Bernhard Seliger | Choi Hyun-Ah	2019-04-26	09:00-0800/15:00-0800	Windy | Cloudy | Rainy	Asia	KR	Republic of Korea	Gimpo	Civilian Controlled Zone and the Demilitarized Zone included Yu islet Wolgot-Myeon	37.771077	126.536081	WGS84	5000	Aves	Common Kingfisher	Alcedo atthis	6	Lee, W.S., Koo, T.H. and Park, J.Y. (2014). A Field Guide to The Birds of Korea. LG Evergreen Foundation (2nd edition).	https://creativecommons.org/publicdomain/zero/1.0/legalcode
HumanObservation	GIMPO-YUDO-281	Bernhard Seliger | Choi Hyun-Ah	2019-04-26	09:00-0800/15:00-0800	Windy | Cloudy | Rainy	Asia	KR	Republic of Korea	Gimpo	Civilian Controlled Zone and the Demilitarized Zone included Yu islet Wolgot-Myeon	37.771077	126.536081	WGS84	5000	Aves	Japanese Pygmy Woodpecker	Dendrocopos kizuki	3	Lee, W.S., Koo, T.H. and Park, J.Y. (2014). A Field Guide to The Birds of Korea. LG Evergreen Foundation (2nd edition).	https://creativecommons.org/publicdomain/zero/1.0/legalcode
HumanObservation	GIMPO-YUDO-282	Bernhard Seliger | Choi Hyun-Ah	2019-04-26	09:00-0800/15:00-0800	Windy | Cloudy | Rainy	Asia	KR	Republic of Korea	Gimpo	Civilian Controlled Zone and the Demilitarized Zone included Yu islet Wolgot-Myeon	37.771077	126.536081	WGS84	5000	Aves	Great Spotted Woodpecker	Dendrocopos major	1	Lee, W.S., Koo, T.H. and Park, J.Y. (2014). A Field Guide to The Birds of Korea. LG Evergreen Foundation (2nd edition).	https://creativecommons.org/publicdomain/zero/1.0/legalcode
HumanObservation	GIMPO-YUDO-283	Bernhard Seliger | Choi Hyun-Ah	2019-04-26	09:00-0800/15:00-0800	Windy | Cloudy | Rainy	Asia	KR	Republic of Korea	Gimpo	Civilian Controlled Zone and the Demilitarized Zone included Yu islet Wolgot-Myeon	37.771077	126.536081	WGS84	5000	Aves	Grey-headed Woodpecker	Picus canus	3	Lee, W.S., Koo, T.H. and Park, J.Y. (2014). A Field Guide to The Birds of Korea. LG Evergreen Foundation (2nd edition).	https://creativecommons.org/publicdomain/zero/1.0/legalcode
HumanObservation	GIMPO-YUDO-284	Bernhard Seliger | Choi Hyun-Ah	2019-04-26	09:00-0800/15:00-0800	Windy | Cloudy | Rainy	Asia	KR	Republic of Korea	Gimpo	Civilian Controlled Zone and the Demilitarized Zone included Yu islet Wolgot-Myeon	37.771077	126.536081	WGS84	5000	Aves	Oriental Magpie	Pica pica	7	Lee, W.S., Koo, T.H. and Park, J.Y. (2014). A Field Guide to The Birds of Korea. LG Evergreen Foundation (2nd edition).	https://creativecommons.org/publicdomain/zero/1.0/legalcode
HumanObservation	GIMPO-YUDO-285	Bernhard Seliger | Choi Hyun-Ah	2019-04-26	09:00-0800/15:00-0800	Windy | Cloudy | Rainy	Asia	KR	Republic of Korea	Gimpo	Civilian Controlled Zone and the Demilitarized Zone included Yu islet Wolgot-Myeon	37.771077	126.536081	WGS84	5000	Aves	Rook	Corvus frugilegus	53	Lee, W.S., Koo, T.H. and Park, J.Y. (2014). A Field Guide to The Birds of Korea. LG Evergreen Foundation (2nd edition).	https://creativecommons.org/publicdomain/zero/1.0/legalcode
HumanObservation	GIMPO-YUDO-286	Bernhard Seliger | Choi Hyun-Ah	2019-04-26	09:00-0800/15:00-0800	Windy | Cloudy | Rainy	Asia	KR	Republic of Korea	Gimpo	Civilian Controlled Zone and the Demilitarized Zone included Yu islet Wolgot-Myeon	37.771077	126.536081	WGS84	5000	Aves	Carrion Crow	Corvus corone	1	Lee, W.S., Koo, T.H. and Park, J.Y. (2014). A Field Guide to The Birds of Korea. LG Evergreen Foundation (2nd edition).	https://creativecommons.org/publicdomain/zero/1.0/legalcode
HumanObservation	GIMPO-YUDO-287	Bernhard Seliger | Choi Hyun-Ah	2019-04-26	09:00-0800/15:00-0800	Windy | Cloudy | Rainy	Asia	KR	Republic of Korea	Gimpo	Civilian Controlled Zone and the Demilitarized Zone included Yu islet Wolgot-Myeon	37.771077	126.536081	WGS84	5000	Aves	Large-billed Crow	Corvus macrorhynchos	38	Lee, W.S., Koo, T.H. and Park, J.Y. (2014). A Field Guide to The Birds of Korea. LG Evergreen Foundation (2nd edition).	https://creativecommons.org/publicdomain/zero/1.0/legalcode
HumanObservation	GIMPO-YUDO-288	Bernhard Seliger | Choi Hyun-Ah	2019-04-26	09:00-0800/15:00-0800	Windy | Cloudy | Rainy	Asia	KR	Republic of Korea	Gimpo	Civilian Controlled Zone and the Demilitarized Zone included Yu islet Wolgot-Myeon	37.771077	126.536081	WGS84	5000	Aves	Marsh Tit	Parus palustris	2	Lee, W.S., Koo, T.H. and Park, J.Y. (2014). A Field Guide to The Birds of Korea. LG Evergreen Foundation (2nd edition).	https://creativecommons.org/publicdomain/zero/1.0/legalcode
HumanObservation	GIMPO-YUDO-289	Bernhard Seliger | Choi Hyun-Ah	2019-04-26	09:00-0800/15:00-0800	Windy | Cloudy | Rainy	Asia	KR	Republic of Korea	Gimpo	Civilian Controlled Zone and the Demilitarized Zone included Yu islet Wolgot-Myeon	37.771077	126.536081	WGS84	5000	Aves	Eastern Great Tit	Parus major	1	Lee, W.S., Koo, T.H. and Park, J.Y. (2014). A Field Guide to The Birds of Korea. LG Evergreen Foundation (2nd edition).	https://creativecommons.org/publicdomain/zero/1.0/legalcode
HumanObservation	GIMPO-YUDO-290	Bernhard Seliger | Choi Hyun-Ah	2019-04-26	09:00-0800/15:00-0800	Windy | Cloudy | Rainy	Asia	KR	Republic of Korea	Gimpo	Civilian Controlled Zone and the Demilitarized Zone included Yu islet Wolgot-Myeon	37.771077	126.536081	WGS84	5000	Aves	Brown-eared Bulbul	Hypsipetes amaurotis	4	Lee, W.S., Koo, T.H. and Park, J.Y. (2014). A Field Guide to The Birds of Korea. LG Evergreen Foundation (2nd edition).	https://creativecommons.org/publicdomain/zero/1.0/legalcode
HumanObservation	GIMPO-YUDO-291	Bernhard Seliger | Choi Hyun-Ah	2019-04-26	09:00-0800/15:00-0800	Windy | Cloudy | Rainy	Asia	KR	Republic of Korea	Gimpo	Civilian Controlled Zone and the Demilitarized Zone included Yu islet Wolgot-Myeon	37.771077	126.536081	WGS84	5000	Aves	Barn Swallow	Hirundo rustica	15	Lee, W.S., Koo, T.H. and Park, J.Y. (2014). A Field Guide to The Birds of Korea. LG Evergreen Foundation (2nd edition).	https://creativecommons.org/publicdomain/zero/1.0/legalcode
HumanObservation	GIMPO-YUDO-292	Bernhard Seliger | Choi Hyun-Ah	2019-04-26	09:00-0800/15:00-0800	Windy | Cloudy | Rainy	Asia	KR	Republic of Korea	Gimpo	Civilian Controlled Zone and the Demilitarized Zone included Yu islet Wolgot-Myeon	37.771077	126.536081	WGS84	5000	Aves	Long-tailed Tit	Aegitalos caudatus	11	Lee, W.S., Koo, T.H. and Park, J.Y. (2014). A Field Guide to The Birds of Korea. LG Evergreen Foundation (2nd edition).	https://creativecommons.org/publicdomain/zero/1.0/legalcode
HumanObservation	GIMPO-YUDO-293	Bernhard Seliger | Choi Hyun-Ah	2019-04-26	09:00-0800/15:00-0800	Windy | Cloudy | Rainy	Asia	KR	Republic of Korea	Gimpo	Civilian Controlled Zone and the Demilitarized Zone included Yu islet Wolgot-Myeon	37.771077	126.536081	WGS84	5000	Aves	Korean Bush Warbler	Horornis borealis	3	Lee, W.S., Koo, T.H. and Park, J.Y. (2014). A Field Guide to The Birds of Korea. LG Evergreen Foundation (2nd edition).	https://creativecommons.org/publicdomain/zero/1.0/legalcode
HumanObservation	GIMPO-YUDO-294	Bernhard Seliger | Choi Hyun-Ah	2019-04-26	09:00-0800/15:00-0800	Windy | Cloudy | Rainy	Asia	KR	Republic of Korea	Gimpo	Civilian Controlled Zone and the Demilitarized Zone included Yu islet Wolgot-Myeon	37.771077	126.536081	WGS84	5000	Aves	Vinous-throated Parrotbill	Paradoxornis webbianus	97	Lee, W.S., Koo, T.H. and Park, J.Y. (2014). A Field Guide to The Birds of Korea. LG Evergreen Foundation (2nd edition).	https://creativecommons.org/publicdomain/zero/1.0/legalcode
HumanObservation	GIMPO-YUDO-295	Bernhard Seliger | Choi Hyun-Ah	2019-04-26	09:00-0800/15:00-0800	Windy | Cloudy | Rainy	Asia	KR	Republic of Korea	Gimpo	Civilian Controlled Zone and the Demilitarized Zone included Yu islet Wolgot-Myeon	37.771077	126.536081	WGS84	5000	Aves	White-cheeked Starling	Spodiopsar cineraceus	3	Lee, W.S., Koo, T.H. and Park, J.Y. (2014). A Field Guide to The Birds of Korea. LG Evergreen Foundation (2nd edition).	https://creativecommons.org/publicdomain/zero/1.0/legalcode
HumanObservation	GIMPO-YUDO-296	Bernhard Seliger | Choi Hyun-Ah	2019-04-26	09:00-0800/15:00-0800	Windy | Cloudy | Rainy	Asia	KR	Republic of Korea	Gimpo	Civilian Controlled Zone and the Demilitarized Zone included Yu islet Wolgot-Myeon	37.771077	126.536081	WGS84	5000	Aves	Daurian Redstart	Phoenicurus auroreus	2	Lee, W.S., Koo, T.H. and Park, J.Y. (2014). A Field Guide to The Birds of Korea. LG Evergreen Foundation (2nd edition).	https://creativecommons.org/publicdomain/zero/1.0/legalcode
HumanObservation	GIMPO-YUDO-297	Bernhard Seliger | Choi Hyun-Ah	2019-04-26	09:00-0800/15:00-0800	Windy | Cloudy | Rainy	Asia	KR	Republic of Korea	Gimpo	Civilian Controlled Zone and the Demilitarized Zone included Yu islet Wolgot-Myeon	37.771077	126.536081	WGS84	5000	Aves	Eurasian Tree Sparrow	Passer montanus	170	Lee, W.S., Koo, T.H. and Park, J.Y. (2014). A Field Guide to The Birds of Korea. LG Evergreen Foundation (2nd edition).	https://creativecommons.org/publicdomain/zero/1.0/legalcode
HumanObservation	GIMPO-YUDO-298	Bernhard Seliger | Choi Hyun-Ah	2019-04-26	09:00-0800/15:00-0800	Windy | Cloudy | Rainy	Asia	KR	Republic of Korea	Gimpo	Civilian Controlled Zone and the Demilitarized Zone included Yu islet Wolgot-Myeon	37.771077	126.536081	WGS84	5000	Aves	Olive-backed Pipit	Anthus hodgsoni	8	Lee, W.S., Koo, T.H. and Park, J.Y. (2014). A Field Guide to The Birds of Korea. LG Evergreen Foundation (2nd edition).	https://creativecommons.org/publicdomain/zero/1.0/legalcode
HumanObservation	GIMPO-YUDO-299	Bernhard Seliger | Choi Hyun-Ah	2019-04-26	09:00-0800/15:00-0800	Windy | Cloudy | Rainy	Asia	KR	Republic of Korea	Gimpo	Civilian Controlled Zone and the Demilitarized Zone included Yu islet Wolgot-Myeon	37.771077	126.536081	WGS84	5000	Aves	Grey-capped Greenfinch	Carduelis sinica	6	Lee, W.S., Koo, T.H. and Park, J.Y. (2014). A Field Guide to The Birds of Korea. LG Evergreen Foundation (2nd edition).	https://creativecommons.org/publicdomain/zero/1.0/legalcode
HumanObservation	GIMPO-YUDO-300	Bernhard Seliger | Choi Hyun-Ah	2019-04-26	09:00-0800/15:00-0800	Windy | Cloudy | Rainy	Asia	KR	Republic of Korea	Gimpo	Civilian Controlled Zone and the Demilitarized Zone included Yu islet Wolgot-Myeon	37.771077	126.536081	WGS84	5000	Aves	Yellow-throated Bunting	Emberiza elegans	4	Lee, W.S., Koo, T.H. and Park, J.Y. (2014). A Field Guide to The Birds of Korea. LG Evergreen Foundation (2nd edition).	https://creativecommons.org/publicdomain/zero/1.0/legalcode
HumanObservation	GIMPO-YUDO-301	Bernhard Seliger | Choi Hyun-Ah	2019-04-26	09:00-0800/15:00-0800	Windy | Cloudy | Rainy	Asia	KR	Republic of Korea	Gimpo	Civilian Controlled Zone and the Demilitarized Zone included Yu islet Wolgot-Myeon	37.771077	126.536081	WGS84	5000	Aves	Korean Water Deer	Hydropotes inermis	1	Lee, W.S., Koo, T.H. and Park, J.Y. (2014). A Field Guide to The Birds of Korea. LG Evergreen Foundation (2nd edition).	https://creativecommons.org/publicdomain/zero/1.0/legalcode
HumanObservation	GIMPO-SIAM-223	Bernhard Seliger | Choi Hyun-Ah	2019-04-26	15:00-0800/18:00-0800	Windy | Cloudy | Rainy	Asia	KR	Republic of Korea	Gimpo	Surrounding areas included Siam-Ri wetland Haseong-Myeon	37.760654	126.65168	WGS84	10000	Aves	Mandarin Duck	Aix galericulata	8	Lee, W.S., Koo, T.H. and Park, J.Y. (2014). A Field Guide to The Birds of Korea. LG Evergreen Foundation (2nd edition).	https://creativecommons.org/publicdomain/zero/1.0/legalcode
HumanObservation	GIMPO-SIAM-224	Bernhard Seliger | Choi Hyun-Ah	2019-04-26	15:00-0800/18:00-0800	Windy | Cloudy | Rainy	Asia	KR	Republic of Korea	Gimpo	Surrounding areas included Siam-Ri wetland Haseong-Myeon	37.760654	126.65168	WGS84	10000	Aves	Eastern Spot-billed Duck	Anas zonorhyncha	208	Lee, W.S., Koo, T.H. and Park, J.Y. (2014). A Field Guide to The Birds of Korea. LG Evergreen Foundation (2nd edition).	https://creativecommons.org/publicdomain/zero/1.0/legalcode
HumanObservation	GIMPO-SIAM-225	Bernhard Seliger | Choi Hyun-Ah	2019-04-26	15:00-0800/18:00-0800	Windy | Cloudy | Rainy	Asia	KR	Republic of Korea	Gimpo	Surrounding areas included Siam-Ri wetland Haseong-Myeon	37.760654	126.65168	WGS84	10000	Aves	Mallard	Anas platyrhynchos	3	Lee, W.S., Koo, T.H. and Park, J.Y. (2014). A Field Guide to The Birds of Korea. LG Evergreen Foundation (2nd edition).	https://creativecommons.org/publicdomain/zero/1.0/legalcode
HumanObservation	GIMPO-SIAM-226	Bernhard Seliger | Choi Hyun-Ah	2019-04-26	15:00-0800/18:00-0800	Windy | Cloudy | Rainy	Asia	KR	Republic of Korea	Gimpo	Surrounding areas included Siam-Ri wetland Haseong-Myeon	37.760654	126.65168	WGS84	10000	Aves	Common Pheasant	Phasianus colchicus	9	Lee, W.S., Koo, T.H. and Park, J.Y. (2014). A Field Guide to The Birds of Korea. LG Evergreen Foundation (2nd edition).	https://creativecommons.org/publicdomain/zero/1.0/legalcode
HumanObservation	GIMPO-SIAM-227	Bernhard Seliger | Choi Hyun-Ah	2019-04-26	15:00-0800/18:00-0800	Windy | Cloudy | Rainy	Asia	KR	Republic of Korea	Gimpo	Surrounding areas included Siam-Ri wetland Haseong-Myeon	37.760654	126.65168	WGS84	10000	Aves	Black-faced Spoonbill	Platalea minor	2	Lee, W.S., Koo, T.H. and Park, J.Y. (2014). A Field Guide to The Birds of Korea. LG Evergreen Foundation (2nd edition).	https://creativecommons.org/publicdomain/zero/1.0/legalcode
HumanObservation	GIMPO-SIAM-228	Bernhard Seliger | Choi Hyun-Ah	2019-04-26	15:00-0800/18:00-0800	Windy | Cloudy | Rainy	Asia	KR	Republic of Korea	Gimpo	Surrounding areas included Siam-Ri wetland Haseong-Myeon	37.760654	126.65168	WGS84	10000	Aves	Grey Heron	Ardea cinerea	9	Lee, W.S., Koo, T.H. and Park, J.Y. (2014). A Field Guide to The Birds of Korea. LG Evergreen Foundation (2nd edition).	https://creativecommons.org/publicdomain/zero/1.0/legalcode
HumanObservation	GIMPO-SIAM-229	Bernhard Seliger | Choi Hyun-Ah	2019-04-26	15:00-0800/18:00-0800	Windy | Cloudy | Rainy	Asia	KR	Republic of Korea	Gimpo	Surrounding areas included Siam-Ri wetland Haseong-Myeon	37.760654	126.65168	WGS84	10000	Aves	Great Egret	Ardea alba	24	Lee, W.S., Koo, T.H. and Park, J.Y. (2014). A Field Guide to The Birds of Korea. LG Evergreen Foundation (2nd edition).	https://creativecommons.org/publicdomain/zero/1.0/legalcode
HumanObservation	GIMPO-SIAM-230	Bernhard Seliger | Choi Hyun-Ah	2019-04-26	15:00-0800/18:00-0800	Windy | Cloudy | Rainy	Asia	KR	Republic of Korea	Gimpo	Surrounding areas included Siam-Ri wetland Haseong-Myeon	37.760654	126.65168	WGS84	10000	Aves	Intermediate Egret	Ardea intermedia	23	Lee, W.S., Koo, T.H. and Park, J.Y. (2014). A Field Guide to The Birds of Korea. LG Evergreen Foundation (2nd edition).	https://creativecommons.org/publicdomain/zero/1.0/legalcode
HumanObservation	GIMPO-SIAM-231	Bernhard Seliger | Choi Hyun-Ah	2019-04-26	15:00-0800/18:00-0800	Windy | Cloudy | Rainy	Asia	KR	Republic of Korea	Gimpo	Surrounding areas included Siam-Ri wetland Haseong-Myeon	37.760654	126.65168	WGS84	10000	Aves	Little Egret	Egretta garzetta	4	Lee, W.S., Koo, T.H. and Park, J.Y. (2014). A Field Guide to The Birds of Korea. LG Evergreen Foundation (2nd edition).	https://creativecommons.org/publicdomain/zero/1.0/legalcode
HumanObservation	GIMPO-SIAM-232	Bernhard Seliger | Choi Hyun-Ah	2019-04-26	15:00-0800/18:00-0800	Windy | Cloudy | Rainy	Asia	KR	Republic of Korea	Gimpo	Surrounding areas included Siam-Ri wetland Haseong-Myeon	37.760654	126.65168	WGS84	10000	Aves	Eastern Cattle Egret	Bubulcus coromandus	4	Lee, W.S., Koo, T.H. and Park, J.Y. (2014). A Field Guide to The Birds of Korea. LG Evergreen Foundation (2nd edition).	https://creativecommons.org/publicdomain/zero/1.0/legalcode
HumanObservation	GIMPO-SIAM-233	Bernhard Seliger | Choi Hyun-Ah	2019-04-26	15:00-0800/18:00-0800	Windy | Cloudy | Rainy	Asia	KR	Republic of Korea	Gimpo	Surrounding areas included Siam-Ri wetland Haseong-Myeon	37.760654	126.65168	WGS84	10000	Aves	Great Cormorant	Phalacrocora carbo	7	Lee, W.S., Koo, T.H. and Park, J.Y. (2014). A Field Guide to The Birds of Korea. LG Evergreen Foundation (2nd edition).	https://creativecommons.org/publicdomain/zero/1.0/legalcode
HumanObservation	GIMPO-SIAM-234	Bernhard Seliger | Choi Hyun-Ah	2019-04-26	15:00-0800/18:00-0800	Windy | Cloudy | Rainy	Asia	KR	Republic of Korea	Gimpo	Surrounding areas included Siam-Ri wetland Haseong-Myeon	37.760654	126.65168	WGS84	10000	Aves	Dunlin	Calidris alpina	5	Lee, W.S., Koo, T.H. and Park, J.Y. (2014). A Field Guide to The Birds of Korea. LG Evergreen Foundation (2nd edition).	https://creativecommons.org/publicdomain/zero/1.0/legalcode
HumanObservation	GIMPO-SIAM-235	Bernhard Seliger | Choi Hyun-Ah	2019-04-26	15:00-0800/18:00-0800	Windy | Cloudy | Rainy	Asia	KR	Republic of Korea	Gimpo	Surrounding areas included Siam-Ri wetland Haseong-Myeon	37.760654	126.65168	WGS84	10000	Aves	Black-tailed Gull	Larus crassirostris	7	Lee, W.S., Koo, T.H. and Park, J.Y. (2014). A Field Guide to The Birds of Korea. LG Evergreen Foundation (2nd edition).	https://creativecommons.org/publicdomain/zero/1.0/legalcode
HumanObservation	GIMPO-SIAM-236	Bernhard Seliger | Choi Hyun-Ah	2019-04-26	15:00-0800/18:00-0800	Windy | Cloudy | Rainy	Asia	KR	Republic of Korea	Gimpo	Surrounding areas included Siam-Ri wetland Haseong-Myeon	37.760654	126.65168	WGS84	10000	Aves	Common Gull	Larus canus	12	Lee, W.S., Koo, T.H. and Park, J.Y. (2014). A Field Guide to The Birds of Korea. LG Evergreen Foundation (2nd edition).	https://creativecommons.org/publicdomain/zero/1.0/legalcode
HumanObservation	GIMPO-SIAM-237	Bernhard Seliger | Choi Hyun-Ah	2019-04-26	15:00-0800/18:00-0800	Windy | Cloudy | Rainy	Asia	KR	Republic of Korea	Gimpo	Surrounding areas included Siam-Ri wetland Haseong-Myeon	37.760654	126.65168	WGS84	10000	Aves	Oriental Turtle Dove	Streptopelia orientalis	15	Lee, W.S., Koo, T.H. and Park, J.Y. (2014). A Field Guide to The Birds of Korea. LG Evergreen Foundation (2nd edition).	https://creativecommons.org/publicdomain/zero/1.0/legalcode
HumanObservation	GIMPO-SIAM-238	Bernhard Seliger | Choi Hyun-Ah	2019-04-26	15:00-0800/18:00-0800	Windy | Cloudy | Rainy	Asia	KR	Republic of Korea	Gimpo	Surrounding areas included Siam-Ri wetland Haseong-Myeon	37.760654	126.65168	WGS84	10000	Aves	Japanese Pygmy Woodpecker	Dendrocopos kizuki	2	Lee, W.S., Koo, T.H. and Park, J.Y. (2014). A Field Guide to The Birds of Korea. LG Evergreen Foundation (2nd edition).	https://creativecommons.org/publicdomain/zero/1.0/legalcode
HumanObservation	GIMPO-SIAM-239	Bernhard Seliger | Choi Hyun-Ah	2019-04-26	15:00-0800/18:00-0800	Windy | Cloudy | Rainy	Asia	KR	Republic of Korea	Gimpo	Surrounding areas included Siam-Ri wetland Haseong-Myeon	37.760654	126.65168	WGS84	10000	Aves	Grey-headed Woodpecker	Picus canus	1	Lee, W.S., Koo, T.H. and Park, J.Y. (2014). A Field Guide to The Birds of Korea. LG Evergreen Foundation (2nd edition).	https://creativecommons.org/publicdomain/zero/1.0/legalcode
HumanObservation	GIMPO-SIAM-240	Bernhard Seliger | Choi Hyun-Ah	2019-04-26	15:00-0800/18:00-0800	Windy | Cloudy | Rainy	Asia	KR	Republic of Korea	Gimpo	Surrounding areas included Siam-Ri wetland Haseong-Myeon	37.760654	126.65168	WGS84	10000	Aves	Common Kestrel	Falco tinnunculus	1	Lee, W.S., Koo, T.H. and Park, J.Y. (2014). A Field Guide to The Birds of Korea. LG Evergreen Foundation (2nd edition).	https://creativecommons.org/publicdomain/zero/1.0/legalcode
HumanObservation	GIMPO-SIAM-241	Bernhard Seliger | Choi Hyun-Ah	2019-04-26	15:00-0800/18:00-0800	Windy | Cloudy | Rainy	Asia	KR	Republic of Korea	Gimpo	Surrounding areas included Siam-Ri wetland Haseong-Myeon	37.760654	126.65168	WGS84	10000	Aves	Oriental Magpie	Pica pica	3	Lee, W.S., Koo, T.H. and Park, J.Y. (2014). A Field Guide to The Birds of Korea. LG Evergreen Foundation (2nd edition).	https://creativecommons.org/publicdomain/zero/1.0/legalcode
HumanObservation	GIMPO-SIAM-242	Bernhard Seliger | Choi Hyun-Ah	2019-04-26	15:00-0800/18:00-0800	Windy | Cloudy | Rainy	Asia	KR	Republic of Korea	Gimpo	Surrounding areas included Siam-Ri wetland Haseong-Myeon	37.760654	126.65168	WGS84	10000	Aves	Large-billed Crow	Corvus macrorhynchos	14	Lee, W.S., Koo, T.H. and Park, J.Y. (2014). A Field Guide to The Birds of Korea. LG Evergreen Foundation (2nd edition).	https://creativecommons.org/publicdomain/zero/1.0/legalcode
HumanObservation	GIMPO-SIAM-243	Bernhard Seliger | Choi Hyun-Ah	2019-04-26	15:00-0800/18:00-0800	Windy | Cloudy | Rainy	Asia	KR	Republic of Korea	Gimpo	Surrounding areas included Siam-Ri wetland Haseong-Myeon	37.760654	126.65168	WGS84	10000	Aves	Marsh Tit	Parus palustris	1	Lee, W.S., Koo, T.H. and Park, J.Y. (2014). A Field Guide to The Birds of Korea. LG Evergreen Foundation (2nd edition).	https://creativecommons.org/publicdomain/zero/1.0/legalcode
HumanObservation	GIMPO-SIAM-244	Bernhard Seliger | Choi Hyun-Ah	2019-04-26	15:00-0800/18:00-0800	Windy | Cloudy | Rainy	Asia	KR	Republic of Korea	Gimpo	Surrounding areas included Siam-Ri wetland Haseong-Myeon	37.760654	126.65168	WGS84	10000	Aves	Eastern Great Tit	Parus major	1	Lee, W.S., Koo, T.H. and Park, J.Y. (2014). A Field Guide to The Birds of Korea. LG Evergreen Foundation (2nd edition).	https://creativecommons.org/publicdomain/zero/1.0/legalcode
HumanObservation	GIMPO-SIAM-245	Bernhard Seliger | Choi Hyun-Ah	2019-04-26	15:00-0800/18:00-0800	Windy | Cloudy | Rainy	Asia	KR	Republic of Korea	Gimpo	Surrounding areas included Siam-Ri wetland Haseong-Myeon	37.760654	126.65168	WGS84	10000	Aves	Brown-eared Bulbul	Hypsipetes amaurotis	2	Lee, W.S., Koo, T.H. and Park, J.Y. (2014). A Field Guide to The Birds of Korea. LG Evergreen Foundation (2nd edition).	https://creativecommons.org/publicdomain/zero/1.0/legalcode
HumanObservation	GIMPO-SIAM-246	Bernhard Seliger | Choi Hyun-Ah	2019-04-26	15:00-0800/18:00-0800	Windy | Cloudy | Rainy	Asia	KR	Republic of Korea	Gimpo	Surrounding areas included Siam-Ri wetland Haseong-Myeon	37.760654	126.65168	WGS84	10000	Aves	Barn Swallow	Hirundo rustica	50	Lee, W.S., Koo, T.H. and Park, J.Y. (2014). A Field Guide to The Birds of Korea. LG Evergreen Foundation (2nd edition).	https://creativecommons.org/publicdomain/zero/1.0/legalcode
HumanObservation	GIMPO-SIAM-247	Bernhard Seliger | Choi Hyun-Ah	2019-04-26	15:00-0800/18:00-0800	Windy | Cloudy | Rainy	Asia	KR	Republic of Korea	Gimpo	Surrounding areas included Siam-Ri wetland Haseong-Myeon	37.760654	126.65168	WGS84	10000	Aves	Long-tailed Tit	Aegitalos caudatus	5	Lee, W.S., Koo, T.H. and Park, J.Y. (2014). A Field Guide to The Birds of Korea. LG Evergreen Foundation (2nd edition).	https://creativecommons.org/publicdomain/zero/1.0/legalcode
HumanObservation	GIMPO-SIAM-248	Bernhard Seliger | Choi Hyun-Ah	2019-04-26	15:00-0800/18:00-0800	Windy | Cloudy | Rainy	Asia	KR	Republic of Korea	Gimpo	Surrounding areas included Siam-Ri wetland Haseong-Myeon	37.760654	126.65168	WGS84	10000	Aves	Vinous-throated Parrotbill	Paradoxornis webbianus	40	Lee, W.S., Koo, T.H. and Park, J.Y. (2014). A Field Guide to The Birds of Korea. LG Evergreen Foundation (2nd edition).	https://creativecommons.org/publicdomain/zero/1.0/legalcode
HumanObservation	GIMPO-SIAM-249	Bernhard Seliger | Choi Hyun-Ah	2019-04-26	15:00-0800/18:00-0800	Windy | Cloudy | Rainy	Asia	KR	Republic of Korea	Gimpo	Surrounding areas included Siam-Ri wetland Haseong-Myeon	37.760654	126.65168	WGS84	10000	Aves	Daurian Redstart	Phoenicurus auroreus	1	Lee, W.S., Koo, T.H. and Park, J.Y. (2014). A Field Guide to The Birds of Korea. LG Evergreen Foundation (2nd edition).	https://creativecommons.org/publicdomain/zero/1.0/legalcode
HumanObservation	GIMPO-SIAM-250	Bernhard Seliger | Choi Hyun-Ah	2019-04-26	15:00-0800/18:00-0800	Windy | Cloudy | Rainy	Asia	KR	Republic of Korea	Gimpo	Surrounding areas included Siam-Ri wetland Haseong-Myeon	37.760654	126.65168	WGS84	10000	Aves	Eurasian Tree Sparrow	Passer montanus	105	Lee, W.S., Koo, T.H. and Park, J.Y. (2014). A Field Guide to The Birds of Korea. LG Evergreen Foundation (2nd edition).	https://creativecommons.org/publicdomain/zero/1.0/legalcode
HumanObservation	GIMPO-SIAM-251	Bernhard Seliger | Choi Hyun-Ah	2019-04-26	15:00-0800/18:00-0800	Windy | Cloudy | Rainy	Asia	KR	Republic of Korea	Gimpo	Surrounding areas included Siam-Ri wetland Haseong-Myeon	37.760654	126.65168	WGS84	10000	Aves	Grey-capped Greenfinch	Carduelis sinica	6	Lee, W.S., Koo, T.H. and Park, J.Y. (2014). A Field Guide to The Birds of Korea. LG Evergreen Foundation (2nd edition).	https://creativecommons.org/publicdomain/zero/1.0/legalcode
